# Supplementary material for: Map of biomedical research in Cameroon; a documentary review of approved protocols from 1997 to 2012
Source: Global Health. 2017 Nov 21;13:85. doi: 10.1186/s12992-017-0312-y (PMC5697116; doi:10.1186/s12992-017-0312-y)
Supplement: Additional file 1: — Dataset. (XLSX 312 kb) [file 12992_2017_312_MOESM1_ESM.xlsx]

## Sheet: Sheet1
RS_id	RS_year	RS_typeres1	RS_typeres2	RS_typeres3	RS_sex	RS_typepi	RS_piback	RS_otherpi	RS_instpi	RS_otherinst	RS_gradepi	RS_nationality	RS_domain	RS_disease	RS_region	RS_site	RS_othersite	RS_target	RS_ethics	RS_results	RRS_sponsor	RS_othersponsor	RS_originsponsor	UniqueKey	RECSTATUS
TEECDM	1997	1	3	1	1	1			1		5	1	2	HIV	CENTRAL	1		6	0	0	4		1	1879	1
TLSVVL	1998	1	3	1	3	1			1		4	3	2		CENTRAL	2		5	0	0				2161	1
LKELPA	1998	2	3	1	1	2	1		5	1	1	1	4		CAMEROON	3		5	1	1	6		1	1881	1
SNDHCI	1998	3				2	3		1		1	1	5		NW/SW	3		3	0	0	4		1	1880	1
MTEHMP	1999	1	5	2	2	2	1		1		1	1	1		CENTRAL	2		1	0	0				2160	1
FMAEAE	1999	1	3	1	2	1			1			2	2	KAPOSI	RCA	2		6	0	0	4		1	1882	1
BFRAAC	1999	3	3	1	2	2	1		2		2	1	3		CENTRE	2		6	1		8		2	1066	1
TFTMOD	1999	1	3	1	1	1			1		4	1	1		NW	2		1	0	0				2162	1
MEPCPA	1999	1	3	1	1	1			1		6	1	5		CA	2		5	0	0	4		1	344	1
JBECPD	1999	1	1	4	1	2	1		2		2	2	2		LITTORAL	2		5	1	0				2158	1
MMSNSV	2000	1	3	1	2	1			1			1	2	HIV	CENTRAL	1		5	1	0				2149	1
PECAAJ	2000	1	3	1	1	1			1			1	1		CENTRAL	4	SECS SCHOL	2	0	0				2146	1
CABCSG	2000	3	3	1	1	1			4	OCEAC		3	3		CE	3		5	1	0	7		1	241	1
LDETIE	2000	1	1	2	1	2	1		2		1	1	2	EPILEPSY	CE	2		5	1	0	3		1	240	1
MNPTEH	2000	1	3	1	2	1			1		6	1	2	SICKLECELL	CE	2		6	1	0	4		2	235	1
TTENLE	2000	1	3	1	1	1			1		6	1	1		CE	4	SCHOOL	1	0	0	4		1	234	1
MMCPPS	2000	1	3	1	1	1			1			1	2	HIV	WEST	2		6	0	0				2147	1
EBCST	2000	1	3	1	1	1			1		6	1	5		SW	3		5	1	0	4		1	233	1
PCBPRA	2000	1	3	3	1	2	1		2		2	3	1		CENTRAL	2		3	1	0				2148	1
EBIIVE	2000	1	4	4	1	1			1		6	1	2	HIV/AIDS	CE	2		5	0	0	4		1	129	1
NECAED	2000	1	3	1	2	1			1			1	1			4	SECS SCHOOL	2	1	0				2150	1
ARCAPH	2000	1	3	1	1	1			1			1	3		WEST	3		5	0	0				2151	1
ASSBAC	2000	2	3	1	1	2	1		1		1	1	1		WE	3		2	0	0	4		1	428	1
MJBVEF	2000	1	5	3	1	1			1		4	3	5			1			0	0	4		2	1799	1
AKEOCE	2000	1	1	2	1	2	1		3		2	3	2	DIABETES	CA	2		5	1	0	2		2	211	1
YMCAP	2000	1	3	1	1	1			1		4	2	2	HIV	INTERNATIONAL	2		5	0	0	4		2	1798	1
NBSKCI	2000	1	3	1	1	2	1		1		2	1	2	SARCOME DE CAPO		2		5	0	0	4		1	427	1
DJPIAE	2000	1	3	1	1	1			1			1	1		CENTRAL	2		1	1	0				2145	1
TNBBGA	2000	1	3	2	2	1			1		5	1	3		CE	1		4	1	0	4		1	196	1
RLIMPC	2000	1	3	1	2	2	3		1		1	1	2	MALARIA	CE	2		1	0	0	4		1	121	1
DJPPIE	2000	1	3	1	1	1			1		2	1	2	INTESTINAL PARA	CENTRAL	1		1	0	0	4		1	1888	1
BSHENS	2000	1	3	5	1	1			1			1	2	HIV	CENTRAL	1		3	0	0	4		1	1892	1
TIEMSA	2000	1		2	1	1			1		5	1	3		CE	2		6	1	0				606	1
NVEB	2000	1	3	4	1	1			1		6	2			INTERNATIONAL/R	2		6	0	0	4		1	1592	1
AABVGP	2000	1	3	2	1	2	5	NOT MENSIONED	5	OCEAC;ORGA	5	1	2	PALUDISME	CA	1		6	0	0	6		2	23	1
TDPCGI	2000	1	2	2	1	1			1		6	1	2	ONCHOCERCIASIS	CE	3		5	1	0	4		1	210	1
FDEECD	2000	1	5	1	1	1			1		6	1	2	ERECTILE DISFUN	INTERNATIONAL/R	2		4	0	0	4		1	1591	1
EMMOII	2000	1	3	2	1	1			1		6	1	2	AGAINST HIV	CENTRE	2		6	0	0	4		1	1582	1
ALEAMD	2000	1		1	1	1			1		5	1	2	SICKLE CELL	CE	2		6	1	0				508	1
TJTVEP	2000	1	4	4	1	1			1		6	2	2	TB/HIV	INTERNATIONAL/R	2		1	0	0	4		1	1590	1
SHMERC	2000	1	3	2	1	1			1			2	3		RCA	2		6	0	0	4		1	1886	1
TMECTT	2000		3	1	1	1			1		5	1	3		CENTRAL	1		5	0	0	4		1	1885	1
OCLACE	2000	1	3	4	2	1			1		6	1	2	LYMPHOMA	CAMEROON	1		6	1	0	4		1	1587	1
MMPIMI	2000	1	3	4	1	2	1		4		2	1	2	PARASITOSES INT	CE	1		6	0	0	6		2	44	1
ZLVGDI	2000	1	3	2	1	2	1		4		2	1	2	SIDA	CA	2		6	0	0	6		2	42	1
MFTEAM	2000	1	3	1	2	1			1		3	1	5		CENTRE	1			0	0	4		1	1586	1
KSPPIR	2000	2	5	2	2	2			5	CNLS	1	1	1		CE	2		3	1	0	9	MOH	1	101	1
FRCCTL	2000	1	3	1	1	1			1		6	1	2	HIV	CENTRE	1		5	0	0	4		1	1589	1
MMDTCP	2000	1	3	1	2	1			1		3	1	2	HIV	CENTRAL	1		6	0	0	4		1	1884	1
MJCAPR	2000	1	3	1	1	1			1		4	1	2	HIV	EAST	4	SEFAC	5	0	0	4		1	1889	1
MFAALS	2001	1	3	4	1	1			1		6	1	2	HIV	CENTRE	1		5	0	0	4		1	1585	1
TJPPPE	2001	1	3	1	1	1			1		4	3	2	SICKLE CELL	CENTRE	2		1	0	0	4		2	1776	1
NUAOIV	2001	1	3	1	2	1			1		6	1	2	HIV	CENTRE	2		6	0	0	4		1	1584	1
MROASS	2001	1	2	2	1	2	1		5	WHO	2	3	3		CAMEROON	2		2	1	0	8		2	1742	1
CKERVA	2001	3	3	1	1	2	4				2	3	2	HIV	CE	2		5	1	0	4		2	245	1
AEESAM	2001	1	1	2	1	2	1		2		2	1	2	MALARIA	CE	2		6	1	1	2		2	242	1
MNPTEH	2001	1	3	2	2	1			1		6	1	2	SICKLE CELL ANE	CENTRE	2		6	0	0	4		1	1583	1
AFTNAC	2001	1	3	1	1	2			4	NRS		2	3		CA	2		2	1	0	8		2	243	1
YACAPS	2001	1	3	1	1	1			1		4	3	2	HIV	SOUTH	3		5	0	0	4		2	1741	1
PMCADC	2001	3			1	2	1		1		2	1	1		NATIONAL	2		3	0	0	3		1	1537	1
BCPTHI	2001	1	3	1	1	1			1			1	2	HIV	CENTRAL	2		5	0	0	4		1	1891	1
LAGEGI	2001	1	3	1	1	2	3		5		2	2	5		CE	1		6	0	0	8		2	239	1
WF	2001	3	3	1	3	2			5	PSYCHOLOGI	2	1	3		CA	3		5	0	0	8		2	164	1
NMAPCS	2001	3			1	2	5	SOCIO LINGUISTI	1		2	1	2	HIV/AIDS	CE	3		5	0	0	4		1	113	1
ADRCTX	2001	1	1	2	1	2	1		2		2	1	2	HIV	LI	2		3	1	0	8		2	109	1
GSMFEH	2001	2	4	1	1	1			1		5	1	3		CENTRAL/LITTORA	3		5	0	0	4		1	1883	1
YASIVP	2001	1	3	1	1	1			1		6	1	2	SIDA	SU	3		5	1	0	4		1	38	1
TICDLT	2001	1	3	1	1	1			1		2	1	2	LOIASIS	CA	3		6	0	0	4		1	41	1
OPIR	2001	1	1	2	3	3						3	2	HIV		2		5	1	1	8		2	131	1
EIMRO	2001	1	1	2	2	2	1		1		2	2	2	DIABETES		2		5	1	0	2		2	132	1
KESTPP	2001	1	3	1	1	1			1		6	1	5		CENTRE	1		5	0	0	4		1	1358	1
MTTHCP	2001	3	3	4	1	1			1		5	1	5		CENTRE	2		5	1	0	4		1	1598	1
ASOPSI	2001	1	3	2	1	2	1		1		1	1	2	HIV-1	CA	2		5	1	1	1		2	95	1
JECVSP	2001	1	3	3	1	1			1		6	1	2	CHRONIC OSTEOMY	CENTRE	2		2	0	0	4		1	1593	1
ANAKAP	2001	1	3	1	1	1			1		4	1	2	HIV	NW	2		5	1	0	4		1	1890	1
OMAEAT	2001	1	3	1	2	1			1		6	1	2	SALIVARY	CE	2		6	1	0	4		1	172	1
MOAECT	2001	1	3	1	2	1			1		6	1	1		LI	2		3	1	0	4		1	174	1
PCSMFP	2001	1	1	4	1	2			5	WHOHRP-CRE	2	3	3		WHOLE COUNTRY	2		3	1	0	8		2	1797	1
ADRCTC	2001	1	1	1	1	1	1					1	3			2		5	1	1	8		2	205	1
BNAKAE	2001	1	3	4	1	1	1		1		2	1	2	KAPOSIS/HHV8/SA	CE	2		6	0	0	4		1	115	1
AAECAP	2001	3	3	1	1	1			1		4	1	2	HIV		3		2	0	0	4		1	1594	1
SKNAWD	2001	3			2	1			1		5	2	3		NORTH WEST	3		3	1	0	4		2	1432	1
TTDSMJ	2001	1	3	2	1	2	3		1		2	1	2	SCHISTOSOMIOSIS	CA	1		6	0	0	4		1	100	1
NEEEY	2001	3			2	2	1		1		3	1	5		CE	2		6	1	0	4		1	849	1
AMTPAH	2001	2		4	1	1			1		5	1	2	TUBERCULOSIS	CE	2		5	1	1	4		1	768	1
MNORVA	2001	1	3	1	1	2			4	MINISTRY O		1	2	HIV	CA	2		5	0	0	7		1	422	1
FFDHGH	2001	1	3	1	1	1			1		3	1	2	HIV	NO	1		5	0	0	4		1	62	1
TJACEE	2001	1	3	2	1	1			1		6	1	2	HIV	CE	2		6	1	0	4		1	67	1
DNCESM	2001	1	3	2	2	1			1		5	1	2	MALARIA	LI	2		6	1	0	4		1	68	1
KESTPP	2001	1	3	1	1	1			1		6	1	5		CE	2		6	0	0	4		1	27	1
AACPCP	2001	1	3	2	2	1			1		6	1	1		CE	2		2	1	0	4		1	284	1
KEST	2001	1	3	1	1	1			1		4	3	2	MALARIA	CENTRE	2		6	0	0	4		2	1743	1
CWPMCU	2001	2	5	2	2	2	5		5	FAMILY HEA	2	2	2	HIV	CE	3		3	1	1	6		2	396	1
VHCAMD	2001	1	3	2	2	2	3		5	BIOTECHNOL	2	1	2	MALARIA	CE	2		1	0	0	4		1	395	1
MPMERV	2001	1	3	2	1	2	1		5	ARMY	6	1	2	HIV				5	1	0	4		1	388	1
MAEAPP	2002	1	3	2	1	2	3		4		2	1	2	PALUDISME	CA	1		6	0	0	6		2	413	1
STSTAV	2002	1	1	2	2	2	1		1			2	3		2	3			1	0				2152	1
NFCEVR	2002	1	3	1	2	1			1		6	1	5		INTERNATIONAL	1		5	1	0	4		2	1314	1
EAPJED	2002	1	3	1	1	1			1		6	1	2	SICKELE CELL	CENTRAL	2		1	1	0	4		1	2062	1
PMCT	2002	1	5	1	1	2	5	MEDICAL ANTROPO	5	AFRICAN RE		1	1		CA	3		3	1	0	9	AFRID	1	116	1
REENG	2002	1	1	2	1	2	4		4		3	2	3			2		3	0	0	8		2	423	1
TMIKEV	2002	1	3	1	1	1	2		2		2	1	2	HIV	CE	2		5	0	0	3		1	424	1
YNZIVF	2002	1	3	4	1	1			1		6	1	2	HIV	CA	2		6	1	0	4		1	357	1
EETAA	2002	1	1	2	1	2	1		4		1	2	2	HIV	CE	2		5	1	1	8		1	310	1
DBOPSI	2002	1	3	2	1	2	1		1		2	2	2	SIDA	AF	2		6	1	0	6		2	39	1
TESAAH	2002	1	3	1	1	2	1		1		1	1	2	HYPERTETIS B	CE	2		3	0	1	4		1	117	1
EAPIED	2002	1	3	3	1	1			1		5	1	2	SICKLE CELL	CENTRE	2		1	1	0	4		1	1437	1
JACALD	2002	1	3	1	1	1			1		6	1	2	SICKLE CELL	CENTRE	2		5	0	0	4		1	1354	1
EADLLM	2002	1	1	2	1	2	4		5	NGO[INTERN	2	3	1	LOA LOA		2		5	1	1	8		2	1771	1
DSACGE	2002	1	3	2	1	2	1		5	CENTRE OF	1	2	2	MALARIA	CENTRE	1		4	1	0	6		2	1359	1
CFCEVR	2002	1	3	1	2	1			1		6	1	5		INTERNATIONAL O	1		5	1	0	4		2	1360	1
MMEPBI	2002	1	3	2	2	1			1		3	1	2	HIV	CENTRE	1		6	0	0	4		1	1361	1
KLEPIO	2002	1	3	2	2	2	1		1		2	1	2	PORASITOSES INT	CA	2		6	0	0	4		1	416	1
KMDFRS	2002	2	3		3	2	4		5	IRESCO	2	3	2		CENTRAL	3		5	1	0				2159	1
EDEETA	2002	1	1	2	1	2	1		5		1	2	2	HIV	CE	2		5	1	1	2		2	247	1
NECVGI	2002	1	3	1	1	2	3		5		3	3	1		CE	2		1	1	1	5		1	246	1
ADCADA	2002	1	3	2	1	1			1		6	1	2	SICKLE CELL	CE	2		2	1	0	4		1	66	1
DCVPBT	2002	1	3	1	1	1			1			1	2	HIV	CENTRAL	2		6	1	0				2163	1
JHOVCE	2002	1	1	2	1	2	1		5	MEDIUM SAN	1	3	2	CHOLERA	FAR NORTH	3		6	1	1	8		2	1796	1
ADMDSA	2002	1	1	2	1	2	1		4		2	3	5		CENTRE	1		3	1	1	4		2	1795	1
DMEUFC	2002	1	3	1	2	1			1		2	1	2	MALARIA	CENTRAL	1		5	0	0	4		1	2043	1
SFEMBI	2002	1	5	2	1	2	3		5	IRD		1	2	MALARIA	N0	3		6	0	0	6		2	99	1
DEECHE	2003	1	3	3	1	1			1		4	1	1		CENTRE	1		1	1	0	4		1	1720	1
MNJHNM	2003	1	1	1	1	2	1		4		2	1	2	HIV	CENTRE			6	1	0	5		1	1725	1
MGIIVC	2003	1	4	1	2	1			1		2	1	2		CENTRAL	2		3	1	0	4		1	1874	1
EGDVSA	2003	1	3	1	1	1			1		5	1	2	HIV	CENTRE	2		3	1	0	4		1	1350	1
MGIIVC	2003	1	3	1	2	2			1		2	1	3		CE	2		3	1	0	4		1	418	1
OTEEME	2003	1	5	1	1	2	5	DIRECTOR OF INJ	5	INJS	2	1	5		CENTRE	1		4	1	0	4		1	1352	1
MDAB	2003	3	3		3	1					4	3	2	BURULI ULCER		3		5	0	0	3		1	1723	1
MN	2003	1	1	1	1	2	5	COLONEL	5	CRESAR	2	1	2	HIV	CENTRE	2		6	1	1	9	MINSANTE	1	1322	1
MASCIP	2003	1	3	2	1	2	3		4		2	1	2	PALUDISME	CA	1		6	0	0	6		2	412	1
MAEEPV	2003	1	3	4	1	2	3		4		2	1	2	SIDA	CE	2	TRADITIONAL HEALER	6	0	0	6		1	415	1
JKPCGM	2003	1	3	3	1	2	1		4		2	1	2	LOA LOA	BANKIM SONKSOLO	1		6	1	0	5		1	1355	1
NWIDRI	2003	1	3	4	1	2	5	SCD	5	JOHN HOPKI	2	2	2	HIV	NYABISSANI	1		5	1	1	4		2	1356	1
VNFEES	2003	1	3	2	1	2	1		2		2	1	2	SCHISTOSOMIAS	ADAMAWA	1		1	1	0	3		1	1357	1
KLIDRI	2003	1	3	1	1	2	1		1		2	2	2	HIV	CA	2		5	0	0	4		2	430	1
ADDHAC	2003	1	3	2	1	1			1		6	1	2	SICKLE CELL	CE	2		5	1	0	4		1	432	1
JKETAL	2003	1	1	2	1	2	4		4		2	1	2	LOA LOA	SOUTH	2		5	1	0	6		1	1068	1
RSPCMA	2003	1	3	2	1	2	5	MEDICAL RESEARC	5	MEDICAL RE	1	1	2	MALARIA	CENTRE	1		1	1	0	6		1	1353	1
CMGMVS	2003	1	3	2	1	2	1		5	CRESAR,MIL	2	1	2	HIV/AIDS	NA	3		6	0	0	9	CDC,CRESAR,MINI	1	110	1
GHDGVC	2003	1	3	1	3	1			1		4	3	2	HIV	FAR NORTH	2		5	1	0	4		1	1724	1
ASTDFP	2003	1	1	2	2	2	1		2		1	1	2	HIV		2			1	1	3		1	1676	1
MASTRS	2003	1	3	2	1	2	3		4		2	1	2	DIARRHOEAL ILNE	CA	1		1	0	0	6		1	414	1
ESEC	2004	2	5	2									2	HIV	CA	4	UNIVERSITY		1	0	9	MOH	1	47	1
GAHMFG	2004	1	3	1	1	2	3		1		2	1	2	HIV	CENTRAL/INTERNA	1		5	0	0	4		1	1870	1
STAATS	2004	1	3	1	2	1			1		3	1	2	CVD	CENTRAL	2		5	0	0	4		1	1878	1
GLAIMF	2004	1	3	1	1	2			2		1	1	2	HIV	CENTRAL	2		5	0	1	3		1	1871	1
EOTIPC	2004	1	3	1	1	1			1		6	1	2	THROMBOCYTOPENI	CA	2		3	1	0	4		1	24	1
ISBI	2004	1	1	2	3	2			5		5	2	3			2		6	1	1				2170	1
PASPHC	2004	1	3	1	2	1			1		6	1	2	HIV	SOUTH WEST	1		5	1	0	4		1	1545	1
JKIIPG	2004	1	5	2	1	2	4		5	EPIDEMIC L	2	1	2	MALARIA/LOASIS,	EAST	2		5	1	0	5		1	1517	1
HIITH	2004	1	4	4	1	1	5	HEALTH SCIENCES	5	FON			3		CAMEROON	4	ARCHIVES	6	1	0	8		2	1769	1
ASTDFP	2004	1	1	2	1	2	1		1		1	1	2	HIV	LITORAL	2		5	1	1	8		2	1070	1
TGTCSA	2004		3	4	2	1			1		2	1	2	STRABISM	SENEGAL	2		6	0	0	4		1	1867	1
DBERCL	2004	1	3	2	2	1			1		6	1	2	NON HODGKINIAN	CENTRE	2		6	1	0	4		1	1550	1
GHESPR	2004	1	3	1	3	1			1		6	1	2	HIV	CA	2		5	1	0	4		1	389	1
BALCHD	2004	1	3	1	1	1			1		6	1	5		LITTORAL	2		6	1	0	4		1	1554	1
SECDHM	2004	1	5	2	1	2					1	3	2	MALARIA	CAMEROON	3		1	0	0	8		2	1679	1
TCEECD	2004	1	3	2	1	2			1		2	3	5		CENTRE	2		5	1	0	4		2	1675	1
TYEITL	2004	1	3	2	1	1			1		4		2	LEUCEMIE MYELOI	CENTRE	1		6	1	0	4		1	1671	1
ASPTDF	2004	1	1	2	1	2	1		1		2	2	2	HIV		2		5	1	1	2		2	420	1
FIIEAT	2004	1	4	1	1	1			1		4	1	2	AIDS	CE	2		6	0	0	4		1	419	1
GAFEW	2004	1	3	1	1	2	3		1		2	1	2	HIV	CENTRAL/SW	1		6	1	1	4		1	1872	1
KHCAPR	2004	2	3	1	2	2						3	3		CENTRAL/LITTORA	3		3	0	0				1875	1
CKECPA	2004	1	3	2	1	3					2	1	2	HIV	CENTRAL	2		5	1	0				1877	1
AAGVHM	2004	1	3	1	1	2	3		5	OCEAC	2	1	2	MALARIA	CA	1		6	1	0	6		1	98	1
DTGHIS	2004	1	3	4	1	2	3		4		2	1	2	HIV	CAMERROON	1		5	0	0	5		1	1868	1
NWUSRI	2004	2	3	1	1	2	1		5		5	2	5		CAMEROON	3		5	0	0			2	1873	1
LZFSCS	2004	2	3	4	1	2			4		2	3	2	HIV	CENTRE	4	SOCIAL WELFARE CENTRE	3	1	0	5		2	1677	1
PASHCD	2004	1	3	1	2	1			1		4	1	2	HIV	SOUTH WEST	4	TIKO BANANA PROJECT WORKERS	5	0	0	4		1	1673	1
OFECET	2004	1	1	2	1	2	1				1	3	2	MALARIA		2		5	1	1	3		2	1802	1
GVFRP2	2004	3			1	2			5	IRESCO	6	3	2	HIV	CENTRE	3		5	1		6		2	1678	1
EPELL	2004	1	1	2	1	2	1		2		2	1	2	LOA LOA		3		5	1	0	4		1	1763	1
	2004	2	3	1	3	3			2		2	1	2	NEONATAL DISEAS	CENTRAL	2		5	0	0				1876	1
EDECHE	2004	1	3	3	1	1			1		4		2	SICKLE CELL	CENTRE	2		1	1	0	4		1	1669	1
MYSOSD	2004	1	3	3	2	1			1		3	1	2	DIABETES	CENTRE	1		6	0	0	4		1	1363	1
FDEPHV	2004	1	3	2	1	2	1		1		2	1	2	HIV	CE	4		5	1	0	4		1	354	1
NAFCTN	2004	1	3	1	2	1			1		6	1	2	TUBERCULOSE	CE	2		6	1	0	4		1	36	1
SEAEUB	2004	1	3	2	2	2	3		4		2	1	2	BURULI ULCER	CENTRE	2		6	1	0	5		1	1351	1
NACFEO	2004	1	3	1	2	1			1		6	1	2	DREPANOCYTES	CE	2		2	1	0	4		1	40	1
FGSICP	2004	3	3	1	2	1			1		6	1	2	CANCERS	CENTRE	2		5	1	0	4		1	1067	1
KDASPP	2004	3			1	1			1		3	1	2	HIV	WE	3		5	0	0	4		1	355	1
AETETS	2004	1	3	4	2	2	1		2		2	2	2	LEUKEMIA					0	0	4		2	114	1
BJPFVE	2004	1	3	4	1	2	1		2		2	1	2	SIDA	NO	2		6	0	0	3		1	37	1
GHKAPS	2004	1	3	1	1	1			1		6	1	2	HIV	FN	3		5	1	0	4		1	248	1
FGSHIC	2004	1	3	1	2	1			1		6	1	2	HIV/AIDS	CE	2		6	1	0	4		1	128	1
LRETB	2004	1	5	2	2	2	3		1		1	1	2	MALARIA	CE	2		1	0	0	6		1	111	1
CSCB	2004	3	5	1	1	2						1	3		WE	3		6	0	0	7		1	238	1
JREMPF	2004	1	3	1	2	2	5		4		2	1	3		CENTRAL	1		6	0	0	5		1	2040	1
HGDDPF	2004	1	3	1	2	1			1		6	1	1		CE			3	1	0	4		1	356	1
PRAPCN	2004	1	3	2	1	1			1		3	1	2	MALARIA	CENTRAL	3		6	0	0	4		1	2041	1
DNPIAM	2004	1	3	1	2	2	1		2		2	1	5		CENTRE	1		3	1	0	3		1	1367	1
PREHIP	2004	1	3	1	3	2	5	CDC PROJECT OFF	5	CDC PROJEC	2	2	2	HIV	CENTRE	1		5	1	1	6		2	1368	1
	2004	1	1	1	1	2	1		1		1	1	2	HIV	CENTRE	2		5	1	1	4		1	1727	1
TTEECD	2004	1	3	1	1	2			1		2	3	5		CENTRE	1		5	1	0	4		2	1728	1
KDEGEP	2004	1	3	1	1	2	3		1		2	1	5		CAMEROON	1		6	0	0	4		1	2042	1
LGVGVH	2004	1	3	4	1	2	1		1		1	3	2	HIV	CENTRE	1		6	0	0	4		2	1717	1
SMEPDI	2004	1	3	4	1	2	1		2		2	1	2	NIV		2		6	0	0	3		1	1347	1
ADDHAU	2004	1	3	1	1	1			1		6	1	2		CE	2		6	1	0	4		1	35	1
ANECCA	2004	1	3	3	2	1			1		6	1	2	SICKELE CELL	CENTRAL	2		1	1	0	4		1	2039	1
NNCHPM	2005	1	3	1	2	1			1		5	1	2	HIV/MALARIA	LIT/SW/CENTRAL	3		5	1	0	4		1	2038	1
FJCIIA	2005	1	3	1	1	1			1		6	1	2	HIV	CENTRE	2		5	1	0	4		1	1578	1
TTHGF	2005	2	2	1	2	2	3		1		2	1	2	HIV	CENTRAL	2		1	0	0	4		1	2035	1
BBSPHV	2005	1	3	1	2	1			1		6	1	2	HEPATETIS B	NKOTENG	1		1	1	0	4		1	1579	1
SAKAPE	2005	1	3	1	1	1			1		6	1	3		CAMEROON	3		5	1	0	4		1	1580	1
GDMGVS	2005	1	3	4	1	1			1		6	1	2	HIV	CENTRAL	2		6	1	1	4		1	2037	1
BCAAFD	2005	1	1	3	3	2					5	3	2	MALARIA		2		6	1	1				2155	1
JREETA	2005	2	1	2	1	2	4		4		2	1	2	LOA LOA	CAMEROON	3		5	1	0	5		1	1734	1
FSP	2005	1	3	1	1	2			4		2	3	2	HIV	CENTRE	1		5	1	0	5		2	1733	1
MCEDIC	2005	1	3	1	3	3			4		6	1	1		SOUTH	3		1	1	0	5		1	2036	1
NNCHFM	2005	1	3	1	2	1			1		5	1	2	HIV	CAMEROON	1		5	1	0	4		1	1551	1
VLRCE	2005	1	1	2	2	2			5	MEDICAL IM		2	2	MALARIA		2		6	1	1	8		2	1816	1
NHCODH	2005	1	3	1	2	1			1		6	1	2	SICKLE CELL/OPH	CENTRE	2		6	1	0	4		1	1567	1
FGSHIV	2005	1	3	1	2	1			1		6	1	2	CANCER/HIV	CENTRE	2		6	1	0	4		1	1566	1
NNCCDH	2005	1	3	2	2	1			1		6	1	2	SICKLE CELL	CENTRE	2		6	1	0	4		1	1565	1
MMAEDH	2005	1	3	1	1	1			1		6	1	2	SICKLE CELL	CENTRE	2		6	1	0	4		1	1564	1
NTACAQ	2005	1	3	1	1	1			1		6	1	5		CENTRE	1		5	1	0	4		1	1563	1
AAAEPB	2005	1	3	4	1	1			1		6	1	5		CAMEROON	2		1	1	0	4		1	1562	1
WFAMDR	2005	1	1	2	1	2	3				1	1	2	MALARIA	CAMEROON	2		1	1	1	3		1	1810	1
YNAPRT	2005	1	3	1	1	1			1		6	1	2	HIV	CENTRE	2		6	1	0	4		1	1556	1
TZPSPC	2005	1	1	2	3	1			1		6	2	3		CENTRAL AFRICA	2		5	0	0	4		2	1076	1
NWPIDH	2005	1	3	4	1	2	1		1		2	2	2	HIV		2		5	1	1	4		2	1735	1
WACOAA	2005	1	5	4	1	2	1		5	MINISTRY O	2	1	2	HIV	SOUTH WEST	2		6	1	1	9	MOH	1	1552	1
ABEPCH	2005	1	3	2	1	1			1		6	1	2	INFANT DIARRHEA	CENTRE	2		1	1	1	4		1	1581	1
PNEHIV	2005	1	1	2	1	2			4		1	1	2	HIV	CENTRE	1		5	1	1	5		1	1738	1
TTMIMA	2005	1	3	2	1	2	3		1	UNIERSITY	2	1	2	MALARIA	CAMEROON	1			1	0	4		1	1549	1
FEIRPA	2005	1	3	2	1	2	3		5	MINISTRY O	2	1	5		NORTH WEST	1			0	0	9	MOH	1	1547	1
GKEAIS	2005	1	3	2	1	2	3		5	IMPERIAL C	2	2	5		CENTRE	1			1		4		2	1546	1
DSPAHB	2005	2	5	2	1	2	4		5	PUBLIC HEA	2	1	2	MALARIA	NORTH WEST	3		1	1	1	6		1	1544	1
CAAPIM	2005	1	3		2	2	3		4		2	2	2	MALARIA	CAMEROON	1			1	0	5		2	1543	1
ICRE	2005	1	2	2		2			1			3	2	EPILEPSY		3		6	1	0	4		2	1739	1
RLPAHI	2005				2	2	3		1		1	1	2	MALARIA	CENTRE	2		3	0	0	4		1	1541	1
JKPCGM	2005	1	3	3	1	2	4		4		2	1	2	LOASIS CFILIASU	SONGKOLOG BANKI	2		6	1	0	5		1	1540	1
CHIAIC	2005	1	1	2	1	2	1		2		1	3	2	DIABETES	CENTRE	2		5	1	0	3		2	1730	1
SATPES	2005	1	3	1	1	1			1		6	1	2	TUBERCULOSIS	CE	4	SCHOOLS	2	1	0	4		1	253	1
TYEITJ	2005	1	3	2	2	1			1	D	6	1	2	CHRONIC MYELOID	CENTRE	2		6	1	0	4		1	1553	1
MNIIEM	2005	1	3	1	1	2	1		5	CENTRE RES	2	1	2	HIV	CENTRE	1		5	1	0	6		1	1370	1
SNAENF	2005	1	5	2	2	2	5	NUTRITIONIST	5	INST DE RE	2	1	1		CAMEROON	3		1	1	0	6		1	1719	1
SEECET	2005	1	1	2	1	2			5	RACTAP	1	3	2	MALARIA	CAMEROON	2		6	1	1	6		2	1775	1
CAPPDL	2005	1	3	4	1	2	1		2		2	1	2	LIVER CIRRHOSIS	NW	2		6	0	0	4		2	411	1
ANBCST	2005	1	3	1	1	2	1		2		1	2	2	TRYPANOSONA	CENTRE	1		6	1	0	3		2	1722	1
ADEHHF	2005	1	3	1	1	2	1		5	MEHARRY ME	2	2	2	HPV	SOUTH WEST	1		3	1	0	4		2	1362	1
SNAENF	2005	1	5	3	2	2	5	NUTRITIONIST	5	INSTITUTE	2	1	3			3		1	1	0	6		1	1364	1
EPCAAR	2005	1	3	1	1	2			1		1		2	HIV		1		5	1	0	4		2	1732	1
GYPREE	2005	1	3	1	1	2	5	CHERCHEUR EN SC	5	IRESCO	2	1	3		CAMEROON	3		6	1	1	6		1	1365	1
GMRSNL	2005	1	5	2	2	2	5	NUTRITIONIST	5	CENTRE FOR	2	1	2	HIV	CENTRE	2		5	1	1	6		1	1366	1
VLERCE	2005	1	1	2	1	2			5	MEDICAL IM		3	2	MALARIA		2		5	1	1	6		2	1787	1
KSMAEP	2005	1	3	4	1	2	4		5	MINISTRY O	1	1	5		CAMERON	4		6	1	1	9	MOH	1	1369	1
SRPCDS	2005	1	3	1	1	2	3		2		2	2	5		CA	2		6	1	0	8		2	421	1
MTRSAL	2005	1	5	2	2	2	5	DIETICIAN			2	1	2	HIV/AIDS	CENTRE	2		5	1	0	3		1	1670	1
MDSMIF	2005	2	3	1	3	2	1		2		2	1	2	MALARIA	CENTRAL	2		3	0	0	3		1	2067	1
OPCSRH	2005		3	4	1	1			1		5	1	2	COMA	CENTRE	2		6	1	0	4		1	2095	1
MG	2005	1	2	1	2	1			5	INFECTIOUS	2	2	3		CENTRE	2		3	1	1	6		2	1770	1
EPCPAH	2005	1	1	2	1	2			5	ANRS	1	1	2	HIV	CENTRE	2		5	1	1	8		2	1731	1
	2005	1	1	2	1	2	1		2		2	3	2	MALARIA		2		5	1	1	3		2	1729	1
DKASOV	2005	2	4	1	1	2	5	DENTIST	2		2	1	3											1	1
TA	2005	3			3	2	5	PSYCHOLOGIST	5	IRESCO	2	1	2	HIV	CENTRE	3		5	1	1	6		2	1726	1
FKDPPM	2005	1	3	1	2	1			1		2	1	5		CENTRAL/NW	3		5	1	0	4		1	2066	1
MTRSNL	2005	1	5	2	1	2	5	NUTRITIONIST	5	CENTRE FOR	2	1	2	HIV	CENTRE	2		5	0	0	6		1	1672	1
KJPEDA	2005	2	3	1	1	3	5		5	AFRID		1	5		CENTRAL	3		5	1	0	6		1	2068	1
DNPIAM	2005	1	3	1	2	2	1		1		2	1	1		CE	2		6	1	0	4		1	25	1
ETAD	2005	1	3	2									2	HIV/AIDS	NA	2		5	0	1	8		2	338	1
YMEBYS	2005	1	3	1	1	1			1		6	1	5		CE	2		5	1	0	4		1	353	1
HJEDEM	2006	1	3	2	1	2	5	IRD	5	IRD		2	2	DENGUE FEVER	CAMEROON	2		6	1	1	6		2	1570	1
NVITQE	2006	1	3	1	2	1			1		6	1	2	TB	CENTRE	2		1	1	0	4		1	1601	1
MWTMLI	2006	1	3	1	1	2	3		5	BIOTECHNOL	1	1	3		CAMEROON	3		6	1	0	5		1	1572	1
MNICVI	2006	1	3	1	1	2	1		2		2	1	2	HIV	CAMEROON	1		5	0	1	3		1	1629	1
KPEHAA	2006	1	3	4	2	2	1		5	EPICENTRE	2	2	2	HIV	CAMEROON	2		5	1	0	9	EPICENTRE GENEV	2	1573	1
SEEETA	2006	1	1	2	1	2	5	DIRECTOR DES LA	2		1	1	2	INTESTINAL WARM	CENTRE	1		1	1	1	3		1	1772	1
RLED	2006	1	5	4	1	2	1		2		2	2	2	HIV	CENTRE	2		6	1	1	3		2	1604	1
KP	2006	1	3	2	1	2	1		5	ASSOCIATIO	2	2	2	HIV	CENTRE	2		5	1	1	8		2	1784	1
NPPMTP	2006	1	4	4	1	2	1		1		1	1	2	DISEASES CAUSED		3		6	0	0	4		1	1721	1
ECRQAC	2006	3			1	2	5	MA	5	CDC CAMERO		1	2	HIV	CAMEROON	3		5	1	0	6		1	1571	1
RLTREE	2006	1	1	2	1	2	1		1		2		2	HIV		2		5	1	1	4		2	1786	1
MTSARM	2006	1	3	3	1	2	3		4	CENTRE PAS	2	1	2	STAPHYLOCOCUS	CENTRE	1		6	1	0	6		1	1427	1
NNEIVC	2006	1	3	1	1	2			5	CHANTAL BI	2	3	2	HIV	CENTRE	2		1	1	1	6		1	1674	1
EOECAT	2006	1	3	4	1	1			1		6	1	1		CENTRE	2		3	0	0	4		1	1622	1
PSPGHS	2006	1	5	2	1	2	1		2		2	1	2	PARASITIC INFEC	WEST	1		6	1	0	3		1	1577	1
ANBGSM	2006	1	3		1	2	3		5	ORGANISATI	2	1	2	MALARIA	CAMEROON	1			1	0	7		1	1576	1
LVSLCT	2006	3				2	5	ANTHROPOLOGIST	5	IRD	2	2	2	TUBERCULOSIS	CAMEROON	3		6	1	0	6		2	1575	1
PMTBU	2006	1	1	2	1	2	1		1		1	2	2	BURULI ULCER		2		5	1	1	4		2	1782	1
RM	2006	1	1	2	1	2	1		2		1	1	2	MALARIA	CENTRE	2		1	1	0	3		1	1737	1
AGAEMT	2006	1	3	1	1	2			4		2	3	5		SOUTH	1		5	0	0	5		2	1773	1
SEETAM	2006	1	1	1	1	2	1		1		1	1	2	GIARDIASIS	CENTRE	2		6	1	0	4		1	1785	1
EFESSP	2006	1	3	1	1	1			1		6	1	2	SCHISTOSOMIASIS	LITTORAL	3		1	1	0	4		1	1617	1
JKOEIR	2006	1	3	4	1	2	4		5	MINISTRY O	2	1	2	ONCHOCERCOSIS	EAST	3		6	1	1	9	MOH	1	1569	1
FSTEIR	2006	1	2	2	1	2					2	3	3		CENTRE			6	1	0	1		1	1781	1
MNECCA	2006	1	1	1	1	1			2		5	1	3		CENTRE	2		3	1	0	3		1	1780	1
HNM	2006	1	5	2	1	2	3		5	BIOTECHNOL	1	1	2	MALARIA	CAMEROON	1		6	1	1	5		1	1574	1
PF	2006	1	5	2	1	2	5	PLANT SPECIALIS	4		6	2	5			1		6	0	1	5		2	1774	1
MMIM	2006	1	1	2	1	2	1		5	CENTRE FOR	1	1	2	MALARIA	CENTRE	4	BIOTECHNOLOGY CENTRE	1	1	0	6		1	1736	1
JCEPPC	2006	3	3		2	1			1		2	1	3		CAMEROON	3		6	1	1	4		1	1568	1
IMAPIM	2006	1	3	1	2	2	5		4		2	1	2	MALARIA	CENTRAL	4	PRIME SCHOOL	1	1	0	5		1	2090	1
FGSHIV	2006	1	3	1	2	1			1		6	1	2	CANCER/HIV	CE	2		6	1	0	4		1	408	1
MAEEHE	2006	1	1	2	1	2			3		2	1	3		CE	2		5	1		2		2	771	1
DTETTH	2006	1	3	4	2	1			1		5	1	2	HEPATETIS C	CENTRE	2		6	1	0	4		1	1444	1
NNPEPM	2006	1	3	4	2	1			1		5	1	2	MALE INFERTILIT	CENTRE	2		4	1	0	4		1	1443	1
BGCEEF	2006	1	3	2	2	1			1		5	1	5		CENTRE	2		1	1	0	4		1	1442	1
FEPAMS	2006	3			1	2	5	SOCIO POLITIQUE	5	IRD		1	2	HIV	CAMERON	2		6	1	1	6		1	1429	1
FFECQM	2006	1	3	2	1	1			1		5	1	2	HIV	CE	2		5	1	0	4		1	102	1
KNWRCC	2006	2	3	4	1	1	2		5	CATHO RELI	3	1	2	HIV	NW/LITTORAL	2		3	1	0	7		1	2086	1
FTEFRP	2006	1	3	1	1	1			1		6	1	2	HIV	CENTRAL	1		6	0	0	4		1	2049	1
FDZSPD	2006	1	5	4	1	2	4		1		3	1	2	HIV	CA	2		3	1	0	6		2	50	1
DPAHMB	2006	1	3	4	2	1			1		5	1	2	CANCER	CENTRE	2		3	1	1	4		1	1436	1
EPECMH	2006	1	3	3	2	1			1		5	1	5		CENTRE	2		3	1	0	4		1	1435	1
PNEFPI	2006	1	3	1	1	2	4		2		2	1	2	HIV	CENTRAL	2		6	1	0	3		1	2003	1
BDLCNC	2006	1	3	6	1	2	3		1		2	1	2	LEISHMANIOSE	FAR NORTH	3		6	1	0	4		1	2088	1
AAADTA	2006	1	4	4	1	1			1		5	1	2	DENTAL INCLUSIO	CENTRAL	2		6	1	0	4		1	2091	1
NWVSRI	2006	1	3	4	1	2	1		1		5	3	2	RETROVIRUS INFE	CAMEROON	3		5	0	0	4		1	2092	1
EIPHG	2006	1	3	5	2	2	3		2		2	1	2	MALARIA	CENTRAL	2		2	0	0	3		1	2093	1
GBMDCY	2006	1	3	1	1	2	5	IFORD				1	5		CENTRAL	3		5	0	0	6		1	2094	1
OYACRT	2006	1	4	4	1	1			1		5	1	2	AM,EOBLASTOAM	CENTRAL	2		6	1	0	4		1	2096	1
ADEVPN	2006	1	3	3	2	1			1		5	1	2	HEPATETIS B	NORTH	2		6	1	0	4		1	1434	1
EORCTH	2006	1	3	1	1	2	1		5	CHU,TMSB,I	1	1	2	HIV/MALARIA	CENTRE	1		3	1	1	3		1	1426	1
YGEPPD	2006	1	3	1	1	2	5	RESEARCH SOCIOL	5	IRESCO		1	2	HIV	CAMEROON	3		5	1	0	6		2	1431	1
DFCAPP	2006	1	3	1	1	1			1	1	5	1	2	EPILEPSY	CAMEROON	2		5	1	1	4		1	2097	1
NWLTTP	2006	1	3	4	1	2	1		1		5	3	2	ZOONOSIS	CAMEROON	3		5	0	0	4		1	2087	1
NWLTFP	2006	1	3	1	1	2	5	SCD	5	JOHN HOPKI	2	2	2	HIV/OTHER RETRO	CAMEROON	3		6	1	0	4		2	1428	1
EMEDPP	2006	1	3	1	2	2	3		1		2	1	2	MALARIA	CAMEROON	2		6	1	0	4		1	1430	1
LDFHNN	2006	1	3	3	2	1	4		1		3	1	5		CAMEROON	4	SECS SCHOOL	2	0	0	4		1	2098	1
DSIMCL	2006	1	3	1	1	1	3		5		1	1	3		CE	4	BIOTECHNOLOGYCENTRE	6	1	0	4		2	244	1
NWVSZI	2006	1	3	1	1	2	1		1		5	3	2	ZOONOSIS	CAMEROON	3		5	0	0	4		2	2089	1
SEEMET	2006	1	1	2	1	2	1		2		1	1	2	MALARIA		2		6	1	0				2153	1
LSGBH	2006	2	5	2	1	2			1		1	2	2	HIV	CENTRE	1			1	1	4		2	1815	1
ENPAHM	2006	1	5	2	1	2	4		5	PUBLIC HEA	2	1	2	MALARIA		3		1	1	0	6		1	1561	1
JCCDAS	2006	1	3	1	1	2	1		2		1	1	2	DIABETES	CAMEROON	3		5	0	0	3		1	1560	1
MNGRPC	2006	1	3	4	1	2	1		5	MILITARY H	2	1	2	HIV	CENTRE	1		6	1	0	6		1	1558	1
MOIDAA	2006	1	3	1	1	2	2		4		2	1	2	HIV	CENTRE	1		5	1	1	5		1	1557	1
GASPHI	2006	1	3	1	1	2	1		1		2	1	2	HIV	SOUTH WEST	1		5	1	0	4		1	1555	1
CBOH	2006	3	1	2	1	2			5			3	5		LITTORAL	1		6	1	0				2168	1
JKETFL	2006	1	1	2	1	2	1		5		2	3	2	LOA LOA		2		6	1	0				2167	1
ORMCTA	2006	1	1	2	3	2	1		1		2	2	2	MALARIA		2		6	1	1				2166	1
NW	2006	1	3	2	1	2	4				3	3	3		EAST	3		6	1	0				2164	1
YTCNPY	2006	1	3	4	1	1			1		5	1	2	NERT AFFECTION	CENTRE	2		6	1	0	4		1	1511	1
MMECOW	2006	1	3	1	2	1			1		5	1	1		CENTRE	2		3	1	0	4		1	1510	1
VLMRCE	2006	1	1	2	2	2			5		2	2	2	MALARIA		2		6	1	1				2157	1
AJECSN	2006	1	1	2	2	1			1			1	3		CENTRAL	2		3	1	0				2154	1
MMEVPN	2006	1	3	3	2	1			1		5	1	2	HEPATETIS B	FAR NORTH	2		6	1	0	4		1	1458	1
DSPCTB	2006	3	3		2	1			1		5	1	2	MALARIA	SOUTH WEST	2		5	1	0	4		1	1504	1
DW	2006	3			1	1			1		5	1	2	MALARIA	NORTH WEST	3		3	1	0	4		1	1451	1
RNIIAN	2006	1	3	4	1	1			1		5	1	2	INTESTINAT INVA	CENTRE	2		1	1	0	4		1	1503	1
THIEDE	2006	1	3	2	3	2			5	RTI INTERN	2	2	2	HIV	CA	2		6	1	0	6		2	453	1
JW	2006	3			1	2	1		5	INSTITUT D	2	1	1		CE	3		3	1	0	4		1	454	1
SKPCVB	2006	1	3	2	2	2	1		2		1	1	2	HIV	CE	2			1	1	3		2	455	1
NTEFMR	2006	3			1	3	5		5			3	2	HIV	CENTRAL	3		5	0	0	4		1	2099	1
CKECQE	2006	2	2	2	1	2	2		1		2	3	2	MALARIA	WE			6	0	0	4		1	249	1
NWSSRZ	2006	1	3	1	1	2	4		5	JOHN HOPKI	1	2	2	ZOONOTIC INFECT	CA	1		6	1	0	6		2	254	1
AAEPTT	2007	1	3	1	1	2	3		4		2	1	2	HIV/AIDS	NA	1		6	0	0	9	CNLS/IRD	1	339	1
AJEBFE	2007	1	3	1	1	2	1		1		2	1	3		CE	4	UNIVERSITY	5	1	1	4		1	312	1
JCCD	2007	1	3	2	1	2	1		1		1	1	2	DIABETES	NATIONAL			5	0	0	9	FLEMISH INTERUN	2	905	1
GKNCMD	2007	1	3	1	2	2	3		1		2	2	2	HIV	CENTRE	2		6	1	0	8		2	972	1
ERCET	2007	1	1	2	1	2	1		1		1	1	2	MALARIA		2		6	1	1	2		2	311	1
AFIMPE	2007	1	1	2	1	2	1		2		2	2	2	HIV-1	CENTRE	2		1	0	0	8		2	870	1
JCCCD	2007	1	3	2	1	2	1		1		1	1	2	DIABET										907	1
KLEICP	2007	1	3	2	2	2	1		1		2	1	2	PALUDISME-SCHIS	CA	3		6	0	0	4		1	417	1
POCSTH	2007	2	3	2	1	2	1		1		2	1	2	HIV/TB	CE	2		5	1	0	4		1	452	1
AVIRCA	2007	1	3	3	1	2	4		1		2	1	1		CE	2		3	1	0	4		2	456	1
LRIMPC	2007				2	2	5	TEACHER	1		2		1		NN	2		1	1	0	4		1	458	1
YHASPA	2007	1	3	1	1	2			2		2	1	1		NW	2		1	1	0	3		1	459	1
AJEBFE	2007	1	3	1	1	2	1		1		2		3		CE	4	UNIVERSITY	5	1	1	4		1	460	1
NBHPPP	2007	1	3	2	1	1			1		6	1	1		CE	2		3	0	0	4		1	461	1
PMVSEU	2007	1	3	1	2	1			1		6	1	3		CE	4	UNIVERSITY	5	1	0	4		1	462	1
SNPTTL	2007	1	3	1	1	1			1		6	1	2	TUNGOSIS	WEST	3		6	1	0	4		1	1642	1
KFGEPA	2007	1	3	4	2	1			1		6	1	1		WE	2		3	1	0	4		1	476	1
LIIPCY	2007	1	3	1	2	1			1		6	1	1		CENTRE	2		1	1	0	4		1	1627	1
LBBASU	2007	1	3	1	2	1			1		4	1	5		CE	2		5	0	0	4		1	490	1
KAETSK	2007	1	3	4	2	1			1		6	1	2	HIV	LITTORAL	2		6	0	0	4		1	1645	1
TNPINC	2007	1		2	2	1			1		3	1	2	NOSOCOMIAL INFE	CE	2		6	1	0				559	1
BNAEHP	2007	1	3	1	2	1			1		6	1	2	HEPATETIS C/DIA	CENTRE	2		5	1	0	4		1	1643	1
EBPPEC	2007	1	3	1	2	2	1		1		5	1	2	PARASITIC PARAG	LITTORAL	2		1	1	0	4		1	1635	1
JTHCVH	2007	1	3	4	1	1			1		6	1	2	HIV	CENTRE	2		5	1	0	4		1	1631	1
DAETCP	2007	1	3	1	1	1			1		6	1	1		FAR NORTH	2		3	1	0	4		1	1628	1
TNLPLC	2007	1	5	2	1	1			1		6	1	2	STROKE	CE	2		5	1	0	4		1	463	1
ECRQAC	2007	3			1	2	5	MA	5	CDC CAMERO		1	2	HIV	CAMEROON	3		5	1	0	6		1	1457	1
JN	2007	1	3	1	1	2	1		5	CAMEROONIA	2	1	3		AFRICA	4	ARMY	5	1	0	9	ARMY	1	1441	1
HJPAUB	2007	1	3	4	2	2			1		5	1	2	BURULI ULCER	CENTRE	2		2	1	0	3		1	1445	1
NNTLIV	2007	1	3	2	2	1			1		3	1	2	HIV	CENTRE	1		6	1	0	4		1	1446	1
MTEECA	2007	1	5	3	1	1			1		3	1	2	INFERTILITY	WEST	1		4	1	0	4		1	1447	1
MCAECE	2007	1	3	4	1	1			1		5	1	2	HIV/EPILEPSY	CENTRE	2		6	1	0	4		1	1448	1
LMAECE	2007	1	3	4	2	1			1		5	1	2	PLEUROPNEUMOPAT	CENTRE	2		1	1	0	4		1	1449	1
TNCAPD	2007	2	3	1	1	2	5	SPECIALIST SOCI	5	IRESCO		1	2	HIV	CAMEROON	3		6	1	0	6		2	1450	1
MNPTEH	2007	1	3	3	2	1			1		5	1	2	HEPATETIS B	LITTORAL	2		3	0	0	4		1	1452	1
AFIMAP	2007	1	3	2	1	2	1		2		2	2	2	HIV-1	CAMEROON	2		1	1	1	3		1	1453	1
TTOCCI	2007	1	3	4	2	1			1		5	1	2	HIV	CENTRE	2		1	1	0	4		1	1454	1
TTHVVA	2007				2	1			1		5	1	1		CENTRE	2		3	1	0	4		1	1621	1
SIFISP	2007	1	3	4	1	1			1		5	1	2	HIV	FAR NORTH	2		6	0	0	4		1	1456	1
KTAIDV	2007	1	3	3	2	1			1		5	1	5		NORTH	2		3	1	0	4		1	1438	1
KMEMBE	2007				2	2	1		2		2	1	2	MENINGITIS	CAMEROON	2		1	1	0	3		1	1459	1
KCTVPC	2007	1	3	4	1	2	1		2		1	1	2	HIV	LITTORAL	3		5	1	1	3		1	1460	1
DSTRRE	2007	1	4	1	1	2			5	INSTITUT D	1	2	3		CA	2		5	1	0	4		2	93	1
VHRUMA	2007	1	3	4	2	2	3		5	MEDICAL RE	2	1	2	MALARIA	CENTRE	2		1	1	1	6		1	1505	1
OPAPRT	2007	1	3	1	1	2	1		2		2	1	3		NORTH WEST	2		6	1	1	3		1	1506	1
JDRPQA	2007	1	3	2	1	2	3		5	PASTEUR IN	2	2	2	MALARIA		1		6	1	0	5		2	1507	1
FSMMIA	2007	1	3	4	2	2	1		2		2	1	2	HIV	NORTH WEST	2		1	1	0	3		1	1508	1
JAPSPC	2007	1	3	1	1	2	2		2		2	1	2	CERVICAL CANCER	CENTRE	2		3	1	0	3		1	1513	1
NM	2007	1	3	2	2	1			1		6	1	5		CENTRE	2		1	1	0	4		1	1514	1
FTAHCC	2007	1	3	4	1	1			1		6	1	1		CENTRE	2		3	1	1	4		1	1516	1
PCISPI	2007	2	5	1	1	2	3		5	CENTRE PAS	2	1	2	HIV	CENTRE	2		3	1	0	5		1	1548	1
MNADPD	2007	1	3	2	2	1			1		5	1	2	TUBERCULOSIS	CENTRE	2		1	0	0	4		1	1455	1
OKCICR	2007	1	3	4	2	1			1		5	1	2	HIV	CENTRE	2		5	1	0	4		1	1614	1
AFIMAP	2007	1	3	2	2	2	1		5	ANRS	2	3	2	AIDS	CAMEROON	2		1	1	0	6		2	1012	1
SMVDPA	2007	1	3	2	2	2	1		1		2	1	2	RHUMATOCIDE	CENTRE	2		6	1	0	1		1	1019	1
LBBASU	2007	1	3	1	2	1			1		4	1	5		CENTRE	2		5	0	0	4		1	1054	1
SEERCE	2007	1	1	2	1	2	1		1		1		2	MALARIA		2		6	1	1	2		2	1062	1
IMAPEN	2007	1	1	2	1	2	2		2		3	2	2	HIV		2		1	1	1				2173	1
EDCEL	2007	3	3	1	3	2						1	5		CA	3		5	1	0	7		1	204	1
JHRFTO	2007	1	4	2	1	2	1		1		2	2	5		CA	2		6	1	0	4		2	142	1
TEMSIS	2007	1	3	1	1	2	1		2		2		2	MALARIA/SCHISTO	SOUTH WEST			1	1	1	3		1	1324	1
MLEPCN	2007	1	3	2	1	1			1		5	1	1		CENTRE	2		1	1	0	4		1	1619	1
BGACES	2007	1	3	1	1	1			1		6	1	2	CEREBRAL MALFUN	CENTRE	2		1	0	0	4		1	1618	1
IMPRMG	2007				2	2	3		5	IRD-OCEAC	2	2	2	MALARIA	CAMEROON	2		1	1	0	6		2	1349	1
UTADDF	2007	2	3	1	1	2	4		5	JOHN HOPKI	3	2	2	HIV	CAMEROON	3		5	1	0	4		2	1440	1
BDAECH	2007	1	3	4	2	1			1		6	1	2	OPTHICAL DISEAS	LITTORAL	2		5	1	0	4		1	1615	1
MMIGAH	2007	1	3	4	2	1			1		5	1	2	HIV	CENTRE	2		5	1	0	4		1	1439	1
NMAAPD	2007	1	3	1	2	1			1		6	1	2	DIGESTIVE PATHO	WEST	2		6	1	0	4		1	1613	1
MKCHAH	2007	1	3	4	2	1			1		6	1	1		CENTRE	2		3	1	0	4		1	1612	1
NADSPH	2007	1	3	3	1	1			1		6	1	2	HIV/POLYNEUROPA	CENTRE	2		5	1	0	4		1	1611	1
FATTMH	2007	1	3	4	2	1			1		6	1	2	HIRSCHSPRUNG	CENTRE	2		6	1	0	4		1	1610	1
MMSPOE	2007	1	3	4	1	1			1		6	1	1		CENTRE	2		1	1	0	4		1	1606	1
ATATPC	2007	1	3	2	2	1			1		6	1	2	HYPERTENSION	CAMEROON	2		5	1	0	4		1	1603	1
FKSIVI	2007	1	3	1	1	1			1		6	1	2	HIV	LITTORAL	2		3	1	0	4		1	1602	1
HTDIPS	2007	3	3	2	1	2	5	SOCIAL SCIENCE	5	IRD	2		3		NORTH	4	INSTITUTIONS	5	0	0	6		1	1325	1
ARSHFC	2007	1	3	1	2	1			1		5	1	1		NORTH	2		1	1	0	4		1	1597	1
MWIFCP	2007	1	3	1	2	1			1		6	1	1		CENTRE	2		3	1	0	4		1	1595	1
HKEANS	2007	1	3	1	2	2	4		5		2	1	1		CAMEROON	3		1	1	1	8		2	1007	1
TNPINC	2007	1	3	2	2	1			1		6	1	2	NOSO COMICAL	CENTRE	2		6	1	0	4		1	1412	1
ECHRIC	2007	3			1	2	4		5	CDC	2	1	2	HIV	CAMEROON	3		5	1	0	8		2	2051	1
TTPCMC	2007	3	3		1	2	1		2		2	1	4		CAMEROON	3		5	0	0	3		1	1958	1
SBATPC	2007	1	3	2	2	1			1		5	1	3		CENTRE	2		5	1	0	4		1	1710	1
MJPEAM	2007	3			3	2	5	ANTHROPLOGIST	1		3	1	3		CENTR/FAR N/SOU	4	CENAME	5	0	0	4		1	2072	1
MMHEVP	2007	1	3	3	2	1			1		6	1	2	HEPATITIS B	FAR NORTH	3		3	0	0	4		1	2117	1
YAAITT	2007	1	5	1	1	1			1		6	1	2	TB	CENTRAL	4	NURSEY SCHOOL	1	0	0	4		1	2069	1
FFAECE	2007	1	3	1	1	1			1		6	1	2	HEADACHE	CENTRAL	2		5	1	0	4		1	2071	1
TTACEH	2007	1	3	1	1	1			1		5	1	2	HEMERRHAGE	CENTRAL	2		5	1	0	4		1	2078	1
TFTTO	2007	1	3	4	1	1			1		5	1	2	TB		2		6	1	0	4		1	1794	1
KCHTMB	2007	1	3	1	1	2	3		1		1	1	2	TB	ADAMAWA	2		5	1	0	4		1	2074	1
DPAHMB	2007	1	3	4	2	1			1		6	1	2	BREAST CANCER	CENTRAL	2		3	1	0	4		1	2063	1
EPECMH	2007	1	3	1	2	1			1		6	1	3		CENTRAL	2		3	1	0	4		1	2100	1
GNRAEC	2007	1	3	1	2	1			1		6	1	2	RHONCOPATHY	CEBTRAL	3		6	1	0	4		1	2080	1
LIIPCT	2007	1	3	1	2	1			1		6	1	2	MALARIA	CENTRAL	3		3	0	0	4		1	2050	1
MMHSFC	2007	1	3	1	2	1			1		6	1	2	HEPATITIS B	FAR NORTH	3		1	0	0	4		1	2070	1
ECRQAC	2007	3			1	2	1		5	CDC	2	1	2	HIV	CAMEROON	3		5	1	0	8		2	2064	1
ENESPA	2007	1	3	3	1	2	1		2		2	1	2	PULMONARY DISEA	SW	2		1	1	1	3		1	2065	1
NWISIC	2007	1	3	1	1	2	1		1		1	2	2	INFLUENZA INFEC	CAMEROON	2		6	1	1	4		1	2083	1
ANCDTE	2007	1	3	1	1	2	1		2		1		2	SICKELE CELL	CENTRAL	2		2	0	0	3		1	2085	1
SRNAWD	2007	3			3	2	4		1		3	3	3		NW	3		3	0	0	4		1	2103	1
ZRIDTB	2007	1	5		1	2			4		2	3	2	TB	CENTRE	1		6	1	1	1		1	1765	1
MMOTAP	2007	1	3	4	2	1			1		6	2	2	HIV	CENTRAL	2		5	1	0	4		1	2060	1
DTETTH	2007	1	3	1	2	1			1		6	1	2	HEPATITE C	CENTRAL	2		6	1	0	4		1	2055	1
FTSECF	2007	1	1	2	1	2	1		1		1	3	2	MALARIA	CENTRE	2		6	1	0	4		2	1764	1
APCSHI	2007	1	3	1	1	2	3		1		2	1	2	HIV	WEST	4	UNIVERSITY	5	1	0	4		1	2077	1
NGEPCP	2007	1	3	2	1	2	1		2		2	1	2		CENTRAL/LITTORA	2		6	1	0				2171	1
RTIPFI	2007	1	3	3	3	2	3		5	IRD	2	1	2	MALARIA	CENTRAL	2		1	0	0	6		1	2076	1
ECRQAC	2007	3	3		1	2	5	SOCIAL SCIENTIS			3		5		CAMEROON	3		5	1	0	6		2	1768	1
SKAOTH	2007	1	3	2	1	2	1		5	SANOFI	2	3	2	HYPERTENSION		2		5	1	0	6		2	1777	1
ALEEC	2007	1	1	2	1	2	1		2		1	1	2	TRACHOMA		2		6	1	1				2169	1
EAPCEV	2007	3			2	2	5		5	IFORD	1	1	2	HIV	CENTRAL	3		5	0	0	6		1	2025	1
WAEFAP	2007	1	3	1	1	2	1		1		2	1	2	ANEMIA	LITORAL/CENTRE	2		5	1	0	4		1	2073	1
HJTSCP	2007	2	3	1	2	1			1		6	1	2	BURULI ULCER	CENTRAL	2		2	1	0	4		1	2054	1
MTEECA	2007	1	3	1	1	1			1		3	1	5		WEST	3		4	0	0	4		1	2052	1
NNPEPM	2007	1	3	4	1	1			1		5	1	3		CENTRAL	2		5	0	0	4		1	2056	1
BGCEEF	2007	1	3	1	1	1			1		5	1	3		CENTRAL	2		1	0	0	4		1	2057	1
JNEGRM	2007	1	3	4	1	1			1		5	1	4		CAMEROON	4	MILITARY BODIES	5	1	0	4		1	2058	1
UTADDF	2007	2	3	4	3	2	4		5	JH CAMEROO	3	3	4		CAMEROON	3		5	0	0	8		2	2059	1
JCTDGC	2007	1			1	2	1		2		1	1	2	DIABETES	CENTRAL	2		5	0	0	3		1	2079	1
NMTLIV	2007	1	3	2	2	1			1		3	1	2	HIV	CENTRAL	2		6	0	0	4		1	2053	1
MAANRH	2007	1	1	2	1	2	1		2		2	1	2	HIV		2		5	1	0	3		1	1779	1
OEJHRI	2007	1	5	1	1	2	1		2		1	1	2	SICKELE CELL	CENTRAL	2		4	1	0	3		1	2075	1
NPTCVA	2007	1	3	1	1	2			5	IRD MONTPE	6	3	5			1			1		6		2	1747	1
HAEAMK	2007	1	1	2	1	2	1		2		2	1	2	HIV		2		5	1	1				2156	1
LRIMPC	2008	1	3	4	2	2	3		5	BIOTECHNOL	2	1	1	MALARIA	CENTRE	1		3	1	0	5		1	1509	1
WAMMCF	2008	1	3	2	1	1			1		3	1	5		CA	3		6	0	0	4		1	259	1
MOECFR	2008	1	3	1	1	1			1		6	1	2	DIABETES,CV DIS	CENTRE	2		6	0	0	4		1	1311	1
AAMTCC	2008	1	3	2	2	1			1		6	1	5		CE	2		6	0	0	4		1	681	1
ARACDH	2008	1	3	2	2	1			1		5	1	2	DKPANACYTOIRE	CE	2		6	0	0	4		1	682	1
NGEPSA	2008	1	3	1	1	2	3		1		2	1	2	BRONCHO-PULMO N	CE	2		6	1	0	4		1	683	1
MBAHAE	2008	1	3	4	2	1			1		5	1	2	ADENOMES HYPOPH	CE	2		6	1	0	4		1	684	1
EFRMMC	2008	1	5	4	1	1			1		5	1	1		CE	2		3	0	0	4		1	685	1
MDCSTP	2008	1	3	1	1	2	3		4		2	1	2		CE	1		6	1	0	6		1	92	1
TGNCCH	2008	1	3	1	2	1			1		2	1	2	LIVER FAILURE	CE	2		6	1	0	4		1	686	1
NBIGGP	2008	1	3	1	2	1			1		5	1	1		CE	2		3	1	0	4		1	687	1
SNCMAN	2008	1	5	3	2	1			1		5	1	1		CE	2		1	0	0	4		1	688	1
DDCAPM	2008	3			2	1			1		6	1	1		CENTRE	2		3	0	0	4		1	1310	1
SYCAPD	2008	1	3	1	1	1			1		6	1	2	DIABETES	CENTRAL	2		6	1	0	4		1	1980	1
IMELSO	2008	1	3	4	2	1			1		5	1	4		CENTRAL	2		3	0	0	4		1	1985	1
MTCEET	2008	1		4	2	1			1		3	1	2	CEREBRAL TUMORS	CE	2		5	1	0				569	1
LBPETC	2008	1		2	1	1			1		3	1	2	MANAGEMENT OF E	NO	2		6	1	0				574	1
KJEMCL	2008	1	3	1	1	2	4		5	MOH	2	1	2	LOAS	SOUTH/CENTRAL	2		6	0	0	9	MOH	1	1999	1
YNTABP	2008	1	3	1	2	1			1		3	1	1		CENTRAL	2		3	0	0	4		1	2000	1
NMEQES	2008	1	3	1	2	1			1		6	1	3		CENTRAL	3		5	1	0	4		1	2001	1
JJEQEI	2008	1	3	1	1	2	1		5	OCEAC	2	1	2	HIV	CAMEROON	3		5	0	0	8		2	2002	1
MNPACH	2008	1	3	4	1	1			1		6	1	2	PERITONITIS	CENTRAL	2		6	0	0	4		1	1984	1
MCHSSC	2008	1	3	1	2	2	1		2		2	1	2	HIV	CENTRAL	2		6	0	0	3		1	2004	1
KRSKAP	2008	1	3	1	1	1			1		6	1	1		SW	4	HIGH SCHOOL	5	1	0	4		1	1983	1
MODCVA	2008	1	3	1	1	1			1		6	1	3		WE	2		3	1	0	4		1	119	1
GTCSTA	2008	1	3	1	2	1			1		6	1	2	CEREBRAL VASO D	CENTRAL	2		5	1	0	4		1	1981	1
SNPTTC	2008	1	3	1	1	1			1		6	1	2	SKIN LESIONS	WEST	3		6	1	0	4		1	2104	1
DSEBII	2008	3			1	2	4		1		2	2	2	MALARIA	CAMEROON			6	0	0	4		1	2005	1
MNEEVR	2008	1	3	1	2	2	1		5	CRESAR	2	1	2	HIV	CAMEROON	2		5	1	1	6		1	2006	1
TTAECM	2008	1	3	1	2	1			1		6	1	2	MENINGITE	CENTRAL	2		1	1	0	4		1	2009	1
TGNCCH	2008	1	3	1	1	2	1		1		2	1	2	KIDNEY FAILURE	CENTRE	2		5	1	0	4		1	1376	1
NTACSN	2008	1	3	4	1	1			1		2		2	NEPHROLOGY SYND	CENTRE	2		6	1	1	4		1	1526	1
EFRMMC	2008	1	5	2	1	1			1		3	1	1		CE	2		3	0	0				592	1
MTISDJ	2008	1	3	4	2	1			1		6	1	2	DIABETES	CENTRAL	2		5	1	1	4		1	1979	1
TGNCCH	2008	1		1	1	2	1		1		2	1	2	KIDNEY FAILURE	CE	2		5	1	0				595	1
EMESAL	2008	1	3	1	2	1			1		6	1	2	HIV	CENTRAL	2		6	0	0	4		1	1978	1
VVEQD	2008	1	3	1	2	1			1		6	1	2	HW/AIDS	CE	1		5	1	0	4		1	118	1
NTPHAA	2008	1	3	2	2	1			1		6	1	2	BACTERIAL INFEC	LITTORAL	2		5	1	0	4		1	1515	1
BSPASE	2008	1	3	1	1	1			1		6	1	2	SKIN INFECTIONS	CENTRAL	4	UNIVERSITY	5	1	0	4		1	1982	1
MTCEET	2008	1	3	4	2	1			1		3	1	2	CEREBRAL TUMOUR	CENTRE	2		5	1	0	4		1	1402	1
WNDCPG	2008	1	3	1	1	1			1		6	1	2	MALARIA	CENTRE	2		6	1	0	4		1	1008	1
MMPTME	2008	1	3	4	1	2	1		2		1	2	2	SIDA	OU	2		3	0	0	3		2	43	1
NBHPPP	2008	1	3	1	1	1			1		6	1	1		CENTRAL	2		3	0	0	4		1	1942	1
MNEDPC	2008	1	3	4	2	1			1		6	1	1		CENTRE	2		3	1	0	4		1	952	1
KHAPE	2008	1	3	2	2	1			1		6	1	1		NORTH	2		1	0	0	4		1	1411	1
SNCMAP	2008				2	1			1		5	1	1		CENTRE	2		1	0	0	4		1	1410	1
MTEPCN	2008	1	3	1	2	1			1		3	1	1		CENTRE	2		1	1	0	4		1	1409	1
MEPMWI	2008	1	5	4	3	1			1		3	1	1		CENTRE	2		3	1	0	4		1	1408	1
WNDCPP	2008	1	3	1	1	2	1		1		2	1	2	MALARIA	CENTRE	2		6	1	0	4		1	1407	1
NODCVA	2008	1	3	1	1	1			1		6	1	5		WEST	3		1	1	0	4		1	981	1
MSFRPH	2008	1	3	4	2	1			1		6		1		CENTRE	2		1	1	0	4		1	941	1
ICRBDO	2008	3	3		3	1			1		3	3	2	HIV	NW	4	REHABILITATION	5	1	0	4		1	1957	1
LCABDR	2008	3			3	2	4		1		2	2	1		NORTH WEST	3		5	1	0	4		1	886	1
LBPETC	2008	1	3	2	1	1			1		3	1	2	MANAGEMENT OEF	NORTH	2		6	1	0	4		1	1397	1
TTPDAS	2008	1	3	1	1	1			1		6	1	1		CE	2		1	1	0	4		1	314	1
TTEEDG	2008	1	3	1	2	1			1		6	1	2	DIABETES	CENTRE	2		3	1	0	4		1	908	1
MCADMI	2008	2	3	4	2	1			1		6	1	2	HIV/AIDS	NATIONAL	3		5	0	0	4		1	909	1
TLAPTS	2008	2	3	1	1	1			1		6	1	5		WEST	2		6	0	0	4		1	910	1
KGTECF	2008	1	3	1	1	1			1		6	1	1		LITTORAL	2		1	1	0	4		1	911	1
NTECPA	2008	1	3	1	1	1			1		6	1	2	MALARIA	CENTRE	1		5	1	0	4		1	915	1
EFRMMC	2008	1	5	2	1	1			1		6	1	1		CENTRE	2		3	0	0	4		1	1379	1
KNPSOS	2008	1	3	1	2	1			1		6	1	2	OBESITY	WEST	4	SCHOOL	1	0	0	4		1	942	1
DNEEAI	2008	1		4	2	1			1		3	1	2	EPILEPSY	CE	2		1	1	0	4		2	660	1
LTECCE	2008	1	3	4	2	2	1		1		2	1	1	AIDS	CE	2		1	0	0	4		1	690	1
NNDPEP	2008	1	3	1	2	1			1		5	1	1		CE	2		1	0	0	4		1	691	1
DAMNPV	2008	1	3	1	2	2	3		1		2	1	2	AIS	CE	1		5	1	0	4		1	692	1
ACIRBA	2008	1	3	5	1	2	3		1		2	1	2	PNEUMOCOQUES	CE	1		5	0	0	4		1	693	1
	2008	1	3	1	3							3	5		CAMEROON	3		5	0	0	6		1	1318	1
MLPCTF	2008	1	3	2	2	1			1		5	1	1		CE	1		3	1	0	4		1	433	1
KFADTP	2008	1	3	4	2	1			1		6	1	1		CENTRAL	2		3	1	0	4		1	2032	1
FTAMPC	2008	1	3	4	1	1			1		6	1	1		LITTORAL	2		3	1	0	4		1	1335	1
MTCETC	2008	1	3	1	2	1			1		5	1	2	TUMEURS CORCH R	CENTRE	2		5	1	0	4		1	1010	1
YBBILT	2008	3			1	1			1		3	1	2	TB	CAMEROON	2		5	1	0	4		1	2048	1
NDDCVF	2008	1	3	1	1	1			1		5	1	1		WEST	2		3	1	0	4		1	1338	1
FKSHMH	2008	1	3	2	2	1			1		5	1	2	HIV,HVB,HCV	CE	2		6	0	0	4		1	689	1
MTEPNN	2008	1	3	1	1	1			1		6	1	1		CENTRE	2		1	1	0	4		1	1009	1
FTGFCL	2008	1	3	2	1	2	1		2		1	1	1	HIV	CAMEROON	2		1	1	0	3		1	1274	1
WMAPI	2008	1	3	1	2	1			1		6	1	2	INFERTILITY	CE	2		5	1	0	4		1	366	1
AKILVR	2008	2	3	1	1	2	5	STATISTICIAN	5	GROUPTECHV	2	1	2	HIV	NATIONAL	2		5	0	0	7		1	2007	1
KHAEPE	2008	1	3	2	1	1			1		6	1	1		NORTH	2		1	1	0	4		1	1006	1
DRIMPC	2008	1	3	2	2	2	3		1		2	1	2	MALARIA	CENTRAL	2		3	1	0	4		1	2081	1
JBKAPB	2008	3	3	1	1	2	4		4	NATIONAL A	2	1	3		CA	3		5	1	0	9	MOH	1	782	1
MLIRFZ	2008	1	3	1	1	2	3		5	JOHN HOPKI	5	3	2	INFLUENZA INFEC	NA	2		6	0	0	9	JOHN HOPKINS CA	2	347	1
TTECTA	2008	1	3	2	1	1			1		6	1	2	MALARIA	WEST	4	SCHOOL	1	1	0	4		1	982	1
TLAPTS	2008	2	3	2	1	1			1		6	1	5		WEST	2		6	0	0	4		1	1337	1
KFERDG	2008	1	3	4	2	1			1		6	1	1		WEST	2		3	0	0	4		1	2110	1
EOMVAA	2008	3			1	1			1		5		5		CENTRE	4	MORTUARY		0	0	4		2	1760	1
GLAHAS	2008	3	3		2	2	1		1		1	1	3						0	0	4		1	1746	1
DNPRAT	2008	1	5	4	1	2	1		2		2	1	2	NEURAL TUBE ABN	CENTRE	2		1	0	0	3		1	1623	1
PNSACD	2008				1	2	1		5	SOCHIMIO	2	1	2	CANCER	CENTRE	2		6	0	0	6		1	1624	1
DNEIMC	2008	1		4	2	1			1		5	1	2	EPILEPSY	CENTRE	2		6	1	0	4		1	1744	1
MOEPPS	2008	1	3	4	1	1			1		5	1	3		CENTRE	2		3	1	0	4		1	1749	1
MKRKST	2008	1	3	1	2	1			1		6	1	3		SW	4	UNIVERSITY	5	1	1	4		1	2109	1
NMIAPA	2008	1	3	1	1	1			1		5	1	1		LITTORAL	3		1	0	0	4		1	1750	1
ONIDI	2008	1	3	4	2	1			1		6	1	2	EYE INFECTION	LITTORAL	2		6	1	0	4		1	2111	1
AHEDSR	2008	1	3	3	1	2	4		5	BLOOMBERG	2	2	2	MANAGEMENT OF T	CENTRE	2		6	1	0	4		2	1630	1
GBDSMN	2008	1	3	2	2	2	1		1		1	1	1		CENTRE	2		1	0	0	4		1	1632	1
RJCMTE	2008	1	3	1	1	2	3		4		2	1	2	TROPICAL DISEAS	SOUTH	2		5	1	0	5		1	1633	1
MMIAGV	2008	1	3	2	2	1			1		3	1	2	HIV	CENTRE	2		5	1	1	4		1	1634	1
LLPMAS	2008	1	4	4	1	1			1		2	1	2	CEREBRAL HEMORA	CENTRAL	2		6	0	0	4		1	2112	1
MBACHD	2008	1	3	4	1	1			1		6	1	1		LITTORAL	2		3	1	0	4		1	1626	1
ZITFI	2008	1	3	4	2	1			1		5	1	2	INTESTINAL INFE		2		6	1	0	4		1	1757	1
TDLU	2008	1	3	1	2	1			1		5	1	2	CANCER	CENTRE	2		3	1	0	4		1	1759	1
MJGRCG	2008	1	3	4	1	2	3		5	CDC CAMERO	2	1	2	HIV	CAMEROON	1		5	1	0	6		1	1605	1
NEAAC	2008	1	3	4	1	1			1		5	1	2	CANCER	CENTRE	2		5	0	0	4		1	1758	1
WNDCPP	2008	1		1	2	1			1		2	1	2	MALARIA	CE	2		6	1	0				564	1
BFCLEA	2008	1	3	4	1	1			1		6	1	2	LOMBALGIA	CENTRE	2		6	1		4		1	1608	1
MGHSMC	2008	1	3	1	2	1			1		5	1	2	MALARIA		2		1	1	0	4		1	1620	1
JRTDRM	2008	1	3	1	2	2	3		4		2	2	2	MENINGITIS	CAMEROON	1		6	1	0	3		2	1609	1
NPPLWH	2008	1	3	4	1	2	1		5	CRS(NGO)	2	1	2	HIV	NW/CENTRAL	2		6	1	0	7		1	1991	1
ENMMN	2008	1	3	3	2	1			1		5	1	3		CENTRE	2		1	1	1	4		1	1756	1
MTCALP	2008	1	3	4	2	1			1		5	1	1		CENTRE	2		1	1	0	4		1	1755	1
MMFLVA	2008	1	3	4	2	1			1		6	1	5		ADAMAWA/CENTRAL	2		6	1	0	4		1	2108	1
MYACIT	2008	1	3	4	2	1			1		5	1	3		CENTRE	2		6	1	0	4		1	1753	1
DAO	2008	1	3	1	1	1			1		5	1	2	OBESITY	WEST	3		6	1	0	4		1	1752	1
MSELSH	2008	1	3	4	2	1			1		5	1	2	SECONDARY LOMBA	CENTRE	2		6	1	0	4		1	1616	1
DRCIEE	2008	1	3	1	1	2	3		4		2	1	2	ENTEROVIRUS C	FAR NORTH	2		1	1	0	5		1	2010	1
MDEPAP	2008	1	5	2	2	1			1		3	1	5		CE	1		6	1	0	4		1	451	1
MTEACD	2008	1	3	4	1	1			1		6	1	2	CANCERS	WE	3		5	1	0	4		1	480	1
DMBAFE	2008	1	3	1	2	1			1		6	1	2	PRELOPHITIS	CENTRAL	2		3	0	0	4		1	2119	1
NNABG	2008	1	3	3	1	2	1		1		2	3	2	DIABETES	WEST	3		5	0	0	4		1	2120	1
EDETST	2008	1	1	2	1	2	1		1		2	2	2	HIV	CAMEROON	2		5	1	1	4		2	1660	1
TTECHV	2008				2	1			1		5	1	3		CENTRE	2		6	1	0	4		1	1661	1
NBEGBG	2008	1	3	2	1	1			1		3	1	2	BACTERIAL RESIS	CAMEROON	1		6	0	0	4		1	1636	1
NPSOCH	2008	1	3	2	1	2	1		5	SOCHIMIO			2	CANCER	CENTRE	2		5	1	0	6		2	1699	1
ABEVPN	2008	1	3	2	2	1			1		6	1	1		NORTH	3		3	0	0	4		1	1989	1
DBCMTC	2008	1	3	1	1	2	3		4		1	2	2	HEPATITIS	SO	2		5	0	0	5		1	150	1
DMSV	2008	1	1	2	1	2	1		2		2	1	2	HIV		1		6	1	0				2165	1
MSDPCT	2008	1	3	2	2	1			1		6	1	2	BILHAZIOSE	NORTH	3		1	1	0	4		1	1987	1
LBPETC	2008	1		2	1	1			1		3	1	2	TRAUMATISMES	NO	2		6	1	0	4		1	663	1
TN ETT	2008	1	3	2	2	1			1		6	1	2	MALARIA	WE	1		6	1	0	4		1	437	1
NNASOC	2008	1	3	4	2	1			1		6	1	2	CANCER	CE	2		6	1	0	4		1	434	1
THCFOT	2008	1	3	1	1	1			1		6	1	2	EPILEPSY	WEST	2		6	1	0	4		1	1988	1
NMLPTA	2008	1	3	1	2	1			1		6	1	2	HIV	CENTRE	2		6	0	0	4		1	1647	1
NNEFCV	2008	1	3	4	1	1			1		6	1	2	FILARIA	CAMEROON	1		6	1	0	4		1	1607	1
SDPAAH	2008	1	3	2	1	1			1		6	1	2	HEPATETIS B	CENTRE	1		5	1	0	4		1	1640	1
DKGGMH	2008	1	3	4	2	1			1		6	1	1		CENTRE	2		3	1	0	4		1	1641	1
BKPRDR	2008	1	3	1	1	1			1		6	1	2	HIV	SW	2		3	1	0	4		1	1990	1
KFEPSP	2008	1	3	1	1	1			1		6	1	2	VICTIM/EMERGENC	CENTRAL	2		5	0	0	4		1	2113	1
SDERHC	2008	1	3	1	1	1			1		6	1	2	CHRONIC VIRAL H	CENTRE	1		5	0	0	4		1	1644	1
LMMRIV	2008	1	3	2	2	2	1		1		6	1	2	HEPATETIS C	CE	2		5	1	0	4		1	481	1
UGPCSH	2008	1	3	4	2	1			1		6	1	2	CANCER	CENTRE	2		4	1	0	4		1	1646	1
KAFCCA	2008	1	3	1	2	1			1		6	1	2	BURULI ULCER	CENTRAL	2		6	1	0	4		1	2118	1
DNASEH	2008	1	3	1	2	1			1		6	1	5		LITTORAL	2		1	1	0	4		1	1648	1
RRPFIV	2008	1	3	2	2	1			1		6	1	2	HIV	CENTRE	2		3	1	0	4		1	1649	1
NSIPPA	2008	1	3	1	1	1			1		5	1	2	MALARIA	LITTORAL	3		1	0	0	4		1	1650	1
EEMGSP	2008	1	3	2	1	1			1		6	1	2	HIV/MYCOSIS	CENTRE	2		6	0	0	4		1	1651	1
VPAPGA	2008	1	3	2	1	2	3		1		1	1	2	TB	CAMEROON	2		6	1	0	4		1	2116	1
ASECFS	2008	1	3	1	1	1			1		6	1	4		CAMEROON	2			1	0	4		1	1638	1
BLEASM	2008	3			1	2	5	PSYCHOLOGIST	1		2	3	1		NW	2		1	1	0	4		1	2114	1
NWLTFI	2008	1	3	4	1	2	4		1		5	3	2	ZONOTIC INFECTI	CAMEROON	3		6	0	1	4		2	1998	1
LTECFE	2008	1	3	1	2	1			1		5	1	5		CENTRE	2		1	1	1	4		1	1789	1
TICRDP	2008	1	5	4	1	2	4		1		2	1	2		NORTH	3		6	0	0	4		1	1994	1
MBACFI	2008	1	3	1	1	1			1		5	1	1		LITTORAL	2		3	1	0	4		1	1791	1
CMUSCG	2008	1	3	1	1	1			1		5	1	1		CAMEROON	2		3	0	1	4		1	2105	1
AAMMF	2008	1	3	3	2	1			1			1	1		CENTRE	2		3	1	0	4		1	1793	1
RPFPMC	2008	1	5	2	1	1			1		6	1	5		CENTRAL	2		6	1	0	4		1	2106	1
EEAEVD	2008	1	3	4	1	1			1		5	1	2	DIARRHEA	CENTRE	2		1	1	0	4		1	1800	1
TMICFS	2008	1	3	1	1	1			1		5	1	3		CENTRE	3		2	1	0	4		1	1801	1
PBPSC	2008	1	1	2	2	2																		1803	1
ANEMTE	2008	1	3	2	1	2	1		2		2	1	2	EPILEPSY	CAMEROON	2		6	1	1	3		1	1559	1
NEPAQB	2008	1	3	1	1	1			1		5	1	2	ASTHMA	CENTRE	3		6	1	0	4		1	1788	1
SEECET	2008	1	1	2	1	2			1		1	1	2	MALARIA	CAMEROON	2		6	1	1	4		1	1804	1
NENECE	2008	1	4	4	2	1			1			1	2	CISTERCERCIASU	CENTRE	2		6	0	0	4		1	1792	1
KYERHE	2008	1	3	1	1	1			1		6	1	2	MALARIA	CENTRAL	2		1	1	0	4		1	1997	1
SEAB	2008	1	1	2	1	2	1		3		2	2	2	HIV		1		5	1	1	2		2	1805	1
KISIAE	2008	1	3	4	1	1			1		5	1	4		CENTRAL	2		6	1	0	4		1	1992	1
KBEWPO	2008	3			2	1			1		5	3	1		NW	3		3	1	0	4		1	1996	1
OCTEEC	2008	1	3	3	3	2	1		2		2	3	2	EPILEPSY	NW	3		6	0	0	3		1	2107	1
MFCTMA	2008	1	1	2	1	2	1		2		2	1	2	DIABETES	CAMEROON	2		5	1	1	3		1	1808	1
EMVI	2008	1	3	1	1	1			1		4	1	2	MALARIA	CENTRE	3		6	1	0	4		1	1809	1
SSAMSS	2008	3	3	1	1	2	1		1		1	2	5		CAMERON	3			0	0	4		2	1811	1
PHCRAC	2008	1	1	2	1	2	1		5				5		CAMEROON	2			1	1	8		2	1814	1
VHIIIH	2008	1	3	2	2	2	3		5	IMPM	2	1	2	MALARIA	CENTRAL	3		1	1	0	6		1	1995	1
VEASAT	2008	1	3	4	2	1			1		6	1	2	HIV	CENTRAL	2		5	1	0	4		1	1986	1
MEPMWI	2008	1	5	4	3	1			1		3	1	1		CE	2		3	1	0				563	1
EPAPMC	2008	1	1	2	2	2	3		1		2		5		WEST				0	0	4		2	1783	1
STDVIR	2008	1	1	2	2	1			1		5	1	2	DIABETES		2		5	1	0	4		1	1778	1
NNNSHI	2008	1	3	2	1	2			1		2	3	3			1		6	1	0	4		2	1767	1
GNEHCP	2008	1	1	2	2	1			1		3	1	1		CE	2		3	1	1	4		2	201	1
MNCCO	2008	1	3	3	2	1			1		5	1	1		CENTRE	2		3	1	0	4		1	1762	1
SNCMAP	2008				2	1			1		5	1	1		CE	2		1	0	0				561	1
HIDRPT	2008	1	3	1	1	1			1		6	1	2	HEPATETIS C	CENTRE	2		6	1	0	4		1	1600	1
KHAEPE	2008	1	3	2	2	1			1		3	1	1		NO	2		1	0	0				560	1
NEEFOL	2008	1	3	4	2	1			1		6	1	2	MANAGEMENT OF E	CENTRE	2		6	1	0	4		1	1596	1
FENIVA	2008	1	3	1	1	2	5	SOCIAL SCIENCE	5	IRD	2	3	2	HIV	LITTO/CENTRE	2		1	1	0	6		1	1993	1
ZHPHVV	2008	1	3	1	1	1			1		6	1	2	HIV/SICKLE CELL	CENTRE	2		6	1	0	4		1	1599	1
MTEPCN	2008	1		1	2	1			1		3	1	1		CE	2		1	1	0				562	1
NN	2009	1	3	4	2	1			1		6	1	2	ENCEPHALITIS	LI	2		5	1	0	4		1	230	1
MEPCVF	2009	1	3	2	2	1			1		1	1	1		CE	2		3	1	1	4		1	229	1
AFMDRF	2009	1	3	4	2	2	3		4		2	1	2	HIV	CENTRE	2		5	1	0	5		1	944	1
NWIRFZ	2009	1	3	2	1	2	4		5	GVFI-JHCP	2	2	2	INFLUENZA	CAMEROON	3		6	1	1	6		2	1155	1
NGKMGE	2009	1	3	1	1	1			1		6	1	2	KYSTE MANDIBULO	CE	2		6	1	0	4		1	378	1
DSKAPT	2009	1	3	1	1	1			1		6	1	2	MALARIA	WE	2		5	1	0	4		1	231	1
MCEEMI	2009	1	3	3	2	2	2		1		2	2	2	URINARY TRACT I		1		1	0	0	4		2	919	1
JMPSAH	2009				1	2	5	2	1		2	2			CA	3		5	1	0	1		2	661	1
TTAEEH	2009	1	3	4	1	1			1		6	1	5		LI	2			1	0	4		1	228	1
NWISIC	2009	1	3	2	1	2	4		5	GVFI-JHCP	2	2	2	INFLUENZA	CAMEROON	2		6	1	1	6		2	1156	1
MJIAI	2009	1	3	4	1	1			1		5	1	4		CE	2		5	0	0	4		1	225	1
PMMCTH	2009	1	3	4	1	2	1		1		1	1	1		SW	2		1	1	0	4		1	163	1
FLEEFD	2009	1	3	1	1	2	1		1		2	1	2	DIABETES	CENTRE	2		5	0	0	4		1	931	1
ABDNRM	2009	1	3	4	2	1			1		6	1	1		CENTRAL	2		1	1	0	4		1	2014	1
KTSAPS	2009	1	3	1	1	1			1		5	1	1		NO	4	SVCHOOL	1	1	0	4		1	160	1
TNEHAF	2009				2	1			1		6	1	2	HYPRETENSION	CENTRE	4	COMPANIES[RTU,AES SONNEL,BRASSERIES SA	5	1	0	4		1	932	1
CJCLCO	2009	1	3	1	2	1			1		6	1	1		CENTRE	2		3	0	0	4		1	933	1
NTECM	2009	1	3	1	1	1			1		5	1	5		WE	1		6	1	0	4		1	224	1
MNTGA	2009	1	3	4	2	1			1		6	1	2	GLAUCONIA		2		6	0	0	4		1	226	1
DNPVUC	2009	1	3	4	2	1			1		6	1	2	HIV		2		3	1	0	4		1	223	1
YGPPTS	2009	1	3	1	2	1			1		5	1	2	MALARIA	CENTRE	1		5	1	0	4		1	935	1
MBAHAE	2009	1	3	4	2	1			1		6	1	2	HYPOPHYSIAL ADE	CENTRE	2		5	1	0	4		1	936	1
BBEEAH	2009	1	4	1	1	2	5	COMPUTER ENGINE	5	FADENA		1	5		LI	2		6	1	0	7	FADENAH	1	153	1
BEPOOA	2009	1	3	1	1	1			1		6	1	3		SOUTH WEST	4	SCHOOL[UNIVERSITY]	5	0	0	4		1	923	1
MATCCS	2009	1	3	2	2	1			1		6	1	2	TOXOPLASMOSIS	CENTRE	2		5	1	0	4		1	920	1
FWEOIC	2009	1		3	1	1			1		5	1	2	OBESITY	LI	3		1	0	0	4		1	227	1
JKITPS	2009	1	5	2	1	2	4		5	CENTER RES	2	1	1	LYMPHATIC FILAR	CA	2		1	1	0	6		1	152	1
TKAAHS	2009	1	3	1	2	1			1		5	1	2	MALARIA		1		1	0	0	4		1	934	1
CEHATK	2009	1		1	1	1			1		5	1	2	HIV	SW	2		5	1	0	4		1	2030	1
AMEIVS	2009	2	4	1	1	2	3		5	IRAD	2	1	2	HIV/AIDS	NA	2		6	1	0	8		2	191	1
LPDREA	2009	1	3	4	1	2	4		1		1	2	5		WEST	2		5	0	0	3		1	1072	1
MMBEHG	2009	1	3	4	1	1			1		6	1	1		CENTRAL	2		3	1	1	4		1	2022	1
KSACEM	2009	1	3	1	1	1			1		6	1	2	HEMORRHOID	LITTORAL	2		5	1	0	4		1	2023	1
NSEENE	2009	1	3	1	2	2	1		1		2	1	3		NORTH	4	SCHOOL[NURSERY]	1	1	0	4		1	1017	1
ABECGT	2009	1	5	1	1	2	4		1		2	1	2	HIV/AIDS,MALARI	CENTRE	2		3	0	0	4		2	1021	1
ABECGT	2009	1	5	1	1	2	4		1		2	1	2	HIV/AIDS,MALARI	CENTRE	2		3	0	0	4		2	1022	1
PTFECC	2009	2	5	1	1	2	1		2		2	1	2	CERVICAL CANCER	WEST	3		3	1	0	4		2	1025	1
WMGPSS	2009	1	3	1	1	1			1		6	1	2	EPILEPSY	NW	2		5	1	0	4		1	2021	1
MT	2009	1	5	1	1	2	5		1		1	1	3		CENTRE	2		6	0	0	7		1	1047	1
KNECCO	2009	1	3	1	2	1			1		6	1	1		LITTORAL	2		3	1	0	4		1	2020	1
EOMYAA	2009	3			1	1			1		6	1	3		CENTRAL	2		6	0	0	4		1	2029	1
AUEEHP	2009	1	1	2	1	2	1		4	RAIR MED	2		2	BURULI ULCER	AYOS[FUIDOUT RE	2		6	1	1	4		2	1055	1
NFEGSM	2009	1	3	1	2	1			1		3	1	2	METABOLIC SYNDR	CENTRE	1		5	1	0	4		1	1056	1
EMEOEI	2009	1	5	2	2	2	4		4		2	2	2	HIV/AIDS	CENTRE	2		5	1	0	4		2	1057	1
NZISCM	2009	1	3	4	1	1			1		6	1	1		CENTRAL	2		3	1	1	4		1	2028	1
GBACEQ	2009	1	3	1	1	1			1		6	1	4		LITORAL/CENTRSL	2		5	1	0	4		1	2027	1
TPEPSE	2009	1	3	1	1	1			1		6	1	2	MALARIA	CENTRAL	4	PRIME SCHOOL	1	1	0	4		1	2026	1
ZOESVE	2009	1	3	1	1	1			1		6	1	1		CENTRAL	2		2	1	0	4		1	2024	1
BBHMGA	2009	1	3	1	1	1			1		6	1	2	HEPATIT C/DIABE	CENTRAL	2		5	0	0	4		1	2031	1
NNACEV	2009	1	4	1	2	1			1		6		2	AIDS	LITTORAL	2		6	1	0	4		1	994	1
NPRLAC	2009	1	3	2	1	2	1		2		2	1	2	CANCER/HIV		2		6	1	1	8		1	970	1
PTNSPS	2009	1	3	1	1	2	5	POPULATION STUD	5	NIS Y'DE	3		1		CAMEROON			3	1	1	7		1	971	1
CNPAPC	2009	3			2	1			1		6	1	1		LITTORAL	2		1	1	0	4		1	2011	1
KMERRT	2009	1	3	1	2	1			1		6	1	2	HIV	LIT/CENTRAL	2		5	0	0	4		1	2012	1
FOCIMC	2009	2	5	2	3	2	3				2		2	MALARIA	NORTH WEST	3		6	1	1	8		2	976	1
EDETA	2009	1	1	2	1	2	1		1		1		2	HIV	CE	2		5	1	1	7		1	206	1
AKADPH	2009	1	3	3	2	1			1		5	1	2	DREPONOCYTOIRE	CENTRE	2		6	0	0	4		1	1011	1
TBRCEP	2009	1	3	1	2	1			1		6	1	2	DIABETES	CENTRAL	2		5	1	0	4		1	2013	1
POAIME	2009	3	3	1	1	2	1		1		1	1	2	MEASLES	NA	3		5	1	1	1		2	193	1
MTPAFV	2009	1	3	1	2	1			1		6	1	1		WEST	2		3	1	0	4		1	2015	1
NWISIC	2009				1	2	4		1		1	2	2	INFLUENZA	CAMEROON	2		6	1	1	6		2	969	1
PMFECC	2009	1	3	2	1	2	1		1		2		2	CERVICAL CANCER	WEST	3		3	1	1	6		2	995	1
HTVFCH	2009	1	3	1	2	1			1		6	1	2	THYROID DISESES	CENTRAL	2		5	1	0	4		1	2016	1
LEGPNA	2009	1	3	1	1	1			1		6	1	2	EPILEPSY	NW	3		5	1	0	4		1	2017	1
DAIPCM	2009	1	3	1	2	1			1		6	1	1		CENTRAL	2		1	1	0	4		1	2018	1
NBECBG	2009	1	3	1	1	1			1		5	1	4		CAMEROON	2		6	0	0	4		1	998	1
LEAPCL	2009	1	3	4	1	1			1		6	1	1		CENTRE	2		3	1	0	4		1	999	1
NWEVIZ	2009	1	3	2	1	2	5		5	GLOBAL VIR	2	2	2	ZOONOTIC INFECT	CEMAC	4	WILD LIFE[ZOOS] PERSONNEL	6	0	0	9	GVFI/AMERICA	2	1003	1
HKCFAE	2009	1	3	1	2	1			1		6	1	1		CENTRAL	2		1	1	0	4		1	2019	1
SB	2009	1	5	6	1	2	3		4	ACRA	3	1	1		FAR NORTH			1	1	0	7		1	984	1
SLPHSF	2009	1		2	2	1			1		3	1	1		CE	2		3	1	0				579	1
KNPICP	2009	1		1	2	2	1		1		2	1	2	CHLAMYDIA	EA	1		5	1	0				567	1
ZNODSS	2009	1		1	2	1			1		3	1	2	CARDIOVASCULAR	CE	2		6	0	0				586	1
NKAPMA	2009	1		1	1	1			1		3	1	1		CE	3		1	1	0				585	1
CFTCPT	2009	1		4	1	1			1		3	1	2	TB	CA	2		6	1	0				584	1
BLCTBN	2009	1		1	1	1			1		3	1	2	HEART DISEASE	CE	2		6	1	0				583	1
MMDSIV	2009	1			1	1			1		3	1	2	HIV	NW	3		5	1	0				582	1
MZCMCA	2009	3			2	1			1		3	1	2	HIV	WE	2		5	1	0				589	1
MMPCMP	2009	1		1	2	1			1		3	1	1		CE	2		3	1	0				580	1
NLDECH	2009	1		1	2	1			1		3	1	2	HT/DIABETES 2	CE	2		5	0	0				590	1
MJIAIR	2009	1		2	1	1			1		5	1	2	RENAL INSUFICIE	CE	2		6	0	0				577	1
DWACPT	2009	1		1	1	1			1		3	1	2	HIV	WE	2		3	1	0				576	1
FNPANC	2009	1		1	2	1			1		3	1	1		WE	2		1	1	0				575	1
SDIBRM	2009	1		2	2	1			1		5	1	1		CE	2		3	1	0				573	1
NSEENE	2009	1		1	2	2	1		1		2	1	1		NO	3		1	1	0				570	1
AJVFCV	2009	1	3	1	2	1			1		6	1	2	RENAL INSUFICIE	CE	2		5	1	0	4		1	369	1
RAACDU	2009	1		2	2	1			1		3	1	2	SICKLE CELL	CE	2		6	0	0				581	1
CCPHBD	2009	1		1	1	2	1		1		2	1	5		CE	2		5	1	0				599	1
AJVFCV	2009	1		1	2	1			1		5	1	2	RENAL DISEASE	CE	2		5	0	0				618	1
NKERAS	2009	1		3	2	1			1		5	1	2	HIV/AIDS	CE	2		5	1	0				616	1
FSPANM	2009	1		6	1	2	1		1		5	1	1		WE	2		1	1	0				609	1
DWACPT	2009	1	3	1	1	1			1		5	1	1		CE	2		1	0	0				605	1
SMPMF	2009	1	3	2	2	1			1		5	1	1		CE	1		3	1	0				604	1
OBKAPH	2009	1	3	1	1	1			1			1	2	HEPATITIS B	LI	3		3	1	1				602	1
FTCMHZ	2009	1		4	1	1			1		3	1	2	HIV	CE	2		5	0	0				587	1
AAPAMO	2009	1			2	1			1		3	1	3		CA	1		5	0	0				600	1
KKTCIA	2009	1		4	2	1			1		3	1	2	MANAGEMENT OF C	LI	2		5	1	0				566	1
MNEFCD	2009	1		1	2	2	1		1		2	1	2	SICKLE CELL	CE	2		5	0	0				598	1
NBIGGP	2009	1		1	2	1			1		3	1	1		CE	2		3	0	0				597	1
KTQVDP	2009	1	3	1	1	1			1		3	1	2	DIABETES 2	CE	2		6	1	0				596	1
LMEPIN	2009	1	5	2	1	1			1		3	1	1		CE	2		1	1	0				594	1
AHSVPB	2009	1		4	2	1			1		3	1	2	HIV/BURULIS ULC	CE	2		6	1	0				593	1
ENEOHY	2009	1		1	1	1			1		3	1	1		CE	2		3	1	0				591	1
NEDGEL	2009	1		6	2	1			1			1	1		CA	2		3	1	0				601	1
NBIIRE	2009	2	1	2	1	2	4		5	MOH	3	1	2	MALARIA	NORTH	3		6	1	0	9	MOH	1	2123	1
FBDGPI	2009			2	2	1			1		2	1	2	HIV	CE	2		5	1	0				568	1
BFEVMM	2009	1		1	1	1			1		5	1	3		CE	4	SCHOOL[PRIMARY]	2	0	0				506	1
EMEOEI	2009	1	5	2	2	2	4		4		2	2	2	HIV/AIDS	CE	2		5	1	0	4		2	493	1
NFEGSM	2009	1	3	1	2	1			1		3	1	2	METABOLIC SYNDR	CE	1		5	1	0	4		1	492	1
AUEEHP	2009	1	1	2	1	2	1		4	FAIR MED	2		2	BURULI ULCER	FR	2		6	1	1	4		2	491	1
MT	2009	1	5	1	1	2	5	1	1		1	1	3		CE	2		6	0	0	7		1	483	1
ACIRBA	2009	1	1	1	2	1			1		2	1	2	PNEUMOCOCCUS[LO	CE	2		5	1	0				517	1
PMFECC	2009	1	5	2	1	2	4		1		2	1	1		WEST	2		3	0	0	4		1	2122	1
NGEPSA	2009	1		1	1	2	1		1		2	1	2		CE	2		6	1	0				518	1
NEPEPM	2009	1	3	1	1	1			1		6	1	2	MALARIA	LI	2		6	1	0	4		1	466	1
NNAHAC	2009	1	3	4	2	1			1		6	1	5		CE	2		6	0	0	4		1	465	1
BGTPP	2009	1	3	1	1	2	3		1		2	1	3			3		6	0	0	8		2	425	1
CTPSMP	2009	1	3	2	2	1			5	CESTAM	4	1	5		WE	2		5	1	0	4		1	439	1
TKPSTR	2009	1	3	2	2	1			1		5	1	2	TYPHOID	CE	2		5	1	0	4		1	438	1
FTTRNH	2009	1	3	4	1	1			1		6	1	2	TRAUMA OF VETEB	CE	2		6	1	0	4		1	435	1
BKEIEP	2009	1	3	2	1	2	4		1		3	1	4		WEST/ADAMAWA	2		5	1	0	4		1	2121	1
DCPPST	2009	1		1	1	2	1		1		2	1	4		CE	2		5	1	0				550	1
CGRFSI	2009	1		1	1	1			1		3	1	2	SCHISTOSOMIOSIS	NW	4	PRIMARY SCHOOL	1	0	0				565	1
TMECVA	2009	1		1	2	1			1		3	1	1		WE	2		1	1	0				558	1
DNPVUC	2009	1	3	1	2	1			1		3	1	1		CE	2		3	1	0				557	1
MMPPCV	2009	1		4	2	1			1		3	1	2	SICKLE CELL	CE	2		1	1	0				555	1
MMDANR	2009	1		1	2	1			1		3	1	1		CE	2		1	1	1				554	1
FJAIRM	2009	1		1	1	1			1		3	1	2	HIVCEREBRAL AFF	CE	2		5	1	0				553	1
FLEEFD	2009	1		1	1	2	1		1		2	1	2	DIABETES 2	CE	2		5	0	0				510	1
TCDGFS	2009	1		2	1	2	1		1		2	1	1		LI	2		3	0	0				551	1
OEDECG	2009	1	5	1	1	1			1		5	1	2	DIABETES	CE	2		5	1	0				622	1
OMTMPH	2009	1		4	2	1			1		3	1	2	HIV	CE	2		5	1	0				549	1
BKEIEP	2009	1		2	1	2	4		1		3	1	4		CA	2		5	1	0				545	1
PMFECC	2009	2	5	2	1	2	4		1		2	1	1		WE	2		3	0	0				544	1
NBIIRE	2009	2		2	1	2	4		4	MINISTRY O	3	1	2	MALARIA	NO	3			1	0				543	1
AAMTCC	2009	1		1	1	1			1		5	1	2	MANAGEMENT OF E	CE	2		6	1	0				520	1
NTAIDP	2009	1		1	1	1			1		5	1	1		CE	2		3	1	0				519	1
NHEPEC	2009	1		1	2	1			1		3	1	1		CE	2		3	1	0				552	1
NRMQLP	2009	1	3	3	1	1			1		3	1	2	EPILEPSY	CE	2		6	1	0	4		1	835	1
MFMMHU	2009	1		1	2	1			1		5	1	1		CE	2		3	0	0				620	1
PNACRS	2009	1	3	1	1	1			1		3	1	3		SOUTH WEST	4	UNIVERSITY	5	1	0	4		1	867	1
NFAUDE	2009	1	3	1	2	1			1		3	1	2	HIV	CENTRE	2		6	1	0	4		1	866	1
MKPMRD	2009	1	3	4	2	1			1		3	1	2	HYPERTENSION	CAMEROON	2		5	1	0	4		2	865	1
EDPEAV	2009	1	3	1	2	1			1		3	1	1		LITTORAL			1	1	0	4		1	864	1
VNMDSH	2009	1	3	2	1	1			2		3	1	1		NORTH WEST	2		1	1	0	4		1	862	1
YFPMHP	2009	1	3	1	2	1			1		3	1	1		CENTRE	2		3	0	0	4		1	869	1
DADUV	2009	1	3	1	1	2	1		1		2	1	5		SW	3		3	1	0	4		1	836	1
MAANSA	2009	1	1	2	1	2	1		1		2	1	2	HIV	CE	2		5	1	0	4		1	316	1
NRMQP	2009	1	3	3	1	1			1		3	1	2	EPILEPSY	CE	2		6	1	0	4		1	834	1
NRDDEC	2009	1	3	3	1	1			1		3	1	2	EPILEPSY	CE	2		6	1	0	4		1	833	1
PAETHC	2009	2	3	1	1	2	1		1		2	3	3		NO	3		3	1	1	4		2	323	1
ENRAPA	2009	3			1	2	4		5	MINSANTE	2	1	2	HIV/AIDS	LI	3		4	1	0	9	CDC,UNAIDS,GTC/	2	335	1
AKPDHJ	2009	1	3	1	1	1			1		6	1	2	CADIOPATHS	CA	2		5	1	0	4		1	340	1
CAAPUM	2009	2	5	6	1	2	5	SOCIOLOGISTS	1		2		2	HIV/AIDS	CE	3		3	0	0	4		1	343	1
DOFRAT	2009	1	3	1	1	2	5	AGRO ALIMENTARY	5	MSP		1	1		CA	3		1	1	0	8		2	854	1
NNFCDP	2009	1	3	1	2	1			1		3	1	2	HIV	CENTRE	3		6	1	0	4		1	887	1
TMERAS	2009	1	3	3	2	1			1		6	1	2	HIV/AIDS	CENTRE	2		5	1	0	4		1	916	1
KNSASS	2009	1	3	1	1	1			1		6	1	2	DIABETES	CENTRE	2		5	0	0	4		1	914	1
UTAFDS	2009	3			1	2	4		5	JOHN HPOKI	3	3	4		SOUTH	2		5	0	0	8		2	904	1
AEMBST	2009	2	3	2	1	2	3		1		2		2	MALARIA	SOUTH WEST	3		1	1	0	9	EUROPEAN ECONOM	2	903	1
SKRDNO	2009	1	1	2	1	2	1		2		1	1	2	HYPERTENSION	CE	2		5	1	1	4		2	315	1
ARINHR	2009	1	3	1	1	1			1		6	1	1		WEST	2		1	1	0	4		1	892	1
NJNACC	2009	1	3	1	1	1			1		3	1	2	DIABETES	CENTRE	2		6	1	0	4		1	868	1
HNIPTC	2009	1	3	1	2	1			1		6	1	1		CENTRE	2		3	1	0	4		1	888	1
KCHV/T	2009	1	3	1	1	2	1		2		1	1	2	HIV/TB	CE	2		5	1	1	8		2	775	1
MSTAED	2009	1	3	2	2	1			1		6	1	3		CAMEROON	2		6	1	0	4		1	885	1
NAGIOS	2009	1	3	2	1	1			1		5	1	2	BACTERIAL INFEC	CENTRE	2		6	1	0	4		1	884	1
CDII	2009	2	1										4		CAMEROON	2		5	1	0	8		2	883	1
MEPCUE	2009	1	3	1	2	1			1		6	1	1		CENTRE	2		3	1	1	4		1	882	1
NHPUMG	2009	1	3	1	2	1			1		6	1	1		CENTER	2		3	1	0	4		1	881	1
TTCAEE	2009	1	3	4	1	1			1		6	1	2	OP-HTALMIC DISE	LITORAL	2		5	1	0	4		1	880	1
TCDGFS	2009	1	3	2	1	2	1		1		2	1	1		LITTOTRAL	2		3	0	0	4		1	890	1
TFIHCD	2009	2	5	6	1	2	2		5	DELEGATION	2	1	4		CAMEROON	2		5	1	0	9	MOH	1	2102	1
NRDDEC	2009	1		3	1	1			1			1	2	EPILEPSY	CE	3		6	1	0	4		1	711	1
NRMQLP	2009	2		4	1	1			1		3	1	2	EPILEPSY	CE	3		6	1	0	4		1	710	1
DADUSV	2009	1		1	1	2	1		1		2	1	3		SW	2		1	1	0	4		1	709	1
EMVDIP	2009	3			2	2	5	CLINICAL PSYCHO	1		3	1	2	PSYCHIC DISEASE	CE	2		5	0	0	4		2	708	1
GBEHDR	2009	1	3	4	1	2	5	PROFESSOR OF TR	1		1	2	2	HIV	NW	2		2	0	0	4		1	387	1
ADHEVP	2009	1	3	2	2	1			1		5	1	2	HEPATITE B	NORTH	3		3	1	0	4		1	2101	1
JCDMSU	2009	1	5	2	1	2	2		1		1	2	2	HIV/AIDS	CE	2		5	1	1	9	AGENCE NATIONAL	2	352	1
MATCCS	2009	1		2	2	1			1		5	1	2	TOXOPLO-SMOSECR	CE	2		5	1	0	4		1	697	1
NJNACC	2009	1		2	1	1			1		3	1	2	DIABETES	CE	2		6	1	0	4		1	723	1
NBVGHF	2009	1	3	1	2	1			1		3	1	2	DEPANOCYTOSE	CA	2		6	0	0	4		1	695	1
NBVGTH	2009	1	3	1	2	1			1		3	1	2	SICKLE CELL	CE	2		6	1	1	4		1	675	1
PMVRPC	2009	1		1	2	1			1		5	1	2	DIABETES/MELLIT	CE	2		5	1	0				625	1
DYDMCU	2009	1		1	1	1			1		5	1	1		CE	2		1	0	0				624	1
NSIPPA	2009	1		1	1	1			1		5	1	2	MALARIA	LI	3		1	0	0				623	1
SYPMRC	2009	1	3	1	2	1			1		6	1	2	HEPATETIS C	CAMEROON	2		5	1	0	4		1	918	1
TJSEEV	2009	1	1	2	1	2	1		2		2	2	2	BURULI DISEASE		2		6	1	1	9	VOLKSWAGEN FOUN	2	700	1
YFPMHP	2009	1	3	4	2	1			1		3	1	1		CE	2		3	0	0	4		1	730	1
MFPAFE	2009	1		1	2	1			1		5	1	1		WE	2		2	1	0				621	1
RLCPWP	2009	1	3	1	2	2	3		1		1	1	2	MALARIA	CENTRAL	2		3	0	0	4		1	2084	1
NMPLAA	2009	1	3	4	2	1			1		6	1	1		CE	2		3	1	0	4		1	367	1
LCTBN	2009	1	3	3	1	1			1		6	1	2	CARDIAC INSUFIC	CE	2		5	1	0	4		1	368	1
FJPCCC	2009	1	3	4	1	1			1		6	1	1		CE	2		3	1	0	4		1	377	1
EETPF	2009	1	1	2	1	2	3		5	BIOTECHNO	1	1	2	MALARIA	CAMEROON	2		6	0	0	6		1	1077	1
MVICMI	2009	1	5	2	2	2	5	SOCIAL SCIENCE	5	ACMS	3	1	1		EA	3		1	1	0	4		1	712	1
ESIAHM	2009	1	5	2	1	2	1		2		2	1	2	DIABETES	CA	2		5	1	1	3		1	386	1
VNMDSH	2009	1		2	1	1			1		3	1	3		CA	2		6	1	0	4		1	720	1
GDPMSV	2009	1	3	1	2	1			1		4	1	3		CE	1		5	1	0	4		1	729	1
PNACRS	2009	1	3	1	1	1			1		3	1	3		SW	4	UNIVERITY	5	1	0				728	1
AAERST	2009	1	3	1	1	1			1		3	1	3		CE	2		6	1	0	4		1	727	1
FMEEIV	2009	1		4	1	1			1		3	1	3		CE	2		6	1	0	4		1	726	1
ENPEAV	2009	1	3	2	2	1			1		3	1	2	OPHTALMIC PROBL		2		6	1	0	4		1	725	1
NFAUDE	2009	1		1	2	1			1		3	1	1	HIV	CE	2		6	1	0	4		1	724	1
LPDREA	2009	1	3	1	1	2	4		1		1	2	2	HIV	WE	2		6	1	0	9	DREM	2	776	1
NYSPAD	2009	1	3	1	2	1			1		6	1	2	HIV	WE	4	PRISON	5	1	0	4		1	379	1
LMEPIN	2009	1	5	2	1	1			1		6	1	1		CENTRE	2		1	1	0	4		1	1377	1
RPCTTP	2009	1	1	2	1	2	1		1		2	2	3		CAMEROON	2		5	1	1	4		2	1807	1
OMIPDD	2009	1	1	1	1	1			1		5	1	1			2		3	1	0	4		1	1812	1
ANIUMD	2009	1	3	2	1	2	1		5	WELLCOME T	2	2	5		CA	3		6	1	0	8		2	136	1
MZCMCA	2009	3			2	1			1		6	1	2	HIV	WEST	2		5	1	0	4		1	1382	1
NYCECE	2009	1	3	4	1	1			1		3	1	2	ORL INFECTIONS	LITTORAL	2		6	0	0	4		1	1464	1
VWECEA	2009	2	2	2	1	2	1		1		2	2	2	MALARIA	CAMEROON	3		1	1	1	4		2	1813	1
NLDECH	2009	1	3	1	2	1			1		6	1	2	HT/DIABETES 2	CENTRE	2		5	0	0	4		1	1381	1
TJPNOL	2009	1	5	2	1	2	1		1		2	2	2	BURULI ULCER	CA	3		6	1	1	9	VOLKSWAGEN FOUN	2	12	1
AHSVPB	2009	1	3	4	2	1			1		6	1	2	HIV/BURULI ULCE	CENTRE	2		6	1	0	4		1	1378	1
FTCMHI	2009	1	3	4	1	1			1		6	1	2	HIV	CENTRE	2		5	0	0	4		1	1384	1
MPCCSK	2009	1	3	3	1	2	1		5	OMG	2	1	2	KAPOSIS SAWMA	CA	3		6	0	0	7		1	122	1
KTQVDP	2009	1	3	1	1	1			1		6	1	2	DIABETES 1	CENTRE	2		6	1	0	4		1	1375	1
NBIGGP	2009	1	3	1	2	1			1		6	1	1		CENTRE	2		3	0	0	4		1	1374	1
FSPANM	2009	1	3	1	2	1			1		6	1	1		WEST	2		1	1	0	4		1	1975	1
ABBPNI	2009	1	3	1	1	1			1		6	1	1		CENTRE	2		1	1	0	4		1	1463	1
CCPHBD	2009	1	3	1	1	2	1		1		2	1	5		CENTRE	2		5	1	0	4		1	1372	1
NGTSLA	2009	1	3	1	2	1			1		6	1	2	OPHTALMIC DISEA	LITTORAL	2		5	0	0	4		1	1462	1
ENEOHY	2009	1	3	1	1	1			1		6	1	1		CENTRE	2		3	1	0	4		1	1380	1
PMFECC	2009	1	3	1	1	2	4		2		2	1	1		CE	2		3	0	0	3		1	148	1
DWACPT	2009	1	3	1	1	1			1		3	1	2	HIV	WEST	2		3	1	0	4		1	1395	1
TCSPHC	2009	1	5	1	1	2			5	FOHRED	1	1	4		CAMEROON	3		6	1	0	6		1	1766	1
SNEFFC	2009	1	3	1	2	1			1		6	1	2	PROSTATE CANCER	CENTRAL	2		5	1	0	4		1	1955	1
NDISC	2009		3		1	2			1		2	1	3		CAMEROON	2		6	1	1	4		1	1790	1
TNCEAA	2009	1	3		2	1			1		5	1	2	DIABETES		1			0	0	4		1	1806	1
MNEFCD	2009	1	3	1	2	2	1		1		2	1	2	SICLE CELL	CENTRE	2		5	0	0	4		1	1373	1
TGDSST	2009	1	3	1	1	1			1		4	1	2	MALARIA	CENTRE	2		3	1	0	4		1	1495	1
MAAPNS	2009	1	1	2	1	2	1		1		2	1	2	HIV	CE	2		5	1	0	3		1	137	1
MMPCMP	2009	1	3	1	2	1			1		6	1	1		CENTRE	2		3	1	0	4		1	1391	1
BGADTI	2009	1	5	1	1	2	4				2	2	2	HIV	CA	2		5	1	1	8		2	138	1
RAACDH	2009	1	3	2	2	1			1		6	1	2	SICKLE CELL	CENTRE	2		6	0	0	4		1	1390	1
MMDSIV	2009	1	3		1	1			1		6	1	2	HIV	NORTH WEST	3		5	1	0	4		1	1389	1
BLCTBN	2009	1	3	1	1	1			1		6	1	1	HEART DISEASE	CENTRE	2		6	1	0	4		1	1388	1
CFTCPT	2009	1	3	4	1	1			1		6	1	2	TB	CAMEROON	2		6	1	0	4		1	1387	1
NKAPMA	2009	1	3	1	1	1			1		6	1	1		CENTRE	3		1	1	0	4		1	1386	1
ZNIDSS	2009	1	3	1	2	1			1		6	1	2	CARDIOVASCULAR	CENTRE	2		6	0	0	4		1	1385	1
AOECTP	2009	1	3	2	1	2	1		2		2	1	5		CE	2		6	1	0	3		1	140	1
AAPAMO	2009	1	3		2	1			1		3	1	3		CAMEROON	1		5	0	0	4		1	1371	1
SLPHSF	2009	1	3	2	2	1			1		6	1	1		CENTRE	2		3	1	0	4		1	1392	1
MFPAFE	2009	1	3	1	2	1			1		6	1	1		WEST	2		2	1	0	4		1	1854	1
AESYEV	2009	1	3	4	1	1			1		6	1	2	YELLOW FEVER	CAMEROON	2		6	1	0	4		1	1461	1
NTAIDP	2009	1	3	1	1	1			1		5	1	1		CENTRAL	2		3	1	0	4		1	1857	1
NTECPA	2009	1	3	1	1	1			1		6	1	2	MALARIA	CENTRAL	2		6	1	0	4		1	1847	1
NCTSHS	2009	1	3	4	1	1			1		6	1	2	STROK	CENTRAL	2		6	0	0	4		1	1848	1
FKSHHH	2009	1	3	1	2	1			1		6	1	2	HEMOPHILIA	CENTRAL	2		6	1	0	4		1	1849	1
PMURPC	2009	1	3	1	2	1			1		6	1	2	DIABETES	CENTRAL	2		5	1	0	4		1	1850	1
DYDMCN	2009	1	3	1	1	1			1		6	1	1		CENTRAL	2		1	0	0	4		1	1851	1
MFFCPG	2009	1	3	2	2	1			1		6	1	2	MALARIA	WEST	2		1	1	0	4		1	1846	1
OEDECG	2009	1	5	1	1	1			1		6	1	2	DIABETES	CENTRAL	2		5	1	0	4		1	1853	1
AOFBSE	2009	2	3	1	1	2	4		5	MOH	1	1	2	STD	CA	2		5	1	1	9	MOH	1	77	1
AAMTCC	2009	1	3	1	1	1			1		5	1	2	VICTIMS/EMERGEN	CENTRAL	2		6	1	0	4		1	1856	1
AFSRAT	2009	1	3		1	2	1		4		2	1	2	HIV	CENTRE	2		3	1	0	5		1	1312	1
JCPSCS	2009	2	5	2	1	2	1		1		1	1	2	DIABETES	CENTRE	2		5	1	0	4		1	1313	1
MFMMHU	2009	1	3	1	2	1			1		6	1	1		CENTRAL	2		3	0	0	4		1	1855	1
AJUFCV	2009	1	3	1	2	1			1		6	1	2	RENAL DISEAS	CENTRAL	2		5	0	0	4		1	1966	1
NAGISO	2009	1	3	2	1	1			1		6	1	2	BACTERIAL INFEC	CENTRE	2		6	1	0	4		1	1315	1
GKACRC	2009	1	3	1	1	1			1		6	1	2		CENTRE	2		3	0	0	4		1	1316	1
EPITR	2009	1	1	2	1	2	1		5		1	1	2	HIV	CENTRE	2		5	0	0	7		1	1317	1
MSTPPA	2009	1	3	1	1	1			1		6	1	2	MALARIA	LITTORAL	3		1	0	0	4		1	1852	1
EAAAEC	2009	1	3	4	2	1			1		5	1	1		CENTRAL	2		3	1	0	4		1	1842	1
MJIAIR	2009	1	3	2	1	1			1		5	1	2	RENAL INFECTION	CENTRE	2		6	0	0	4		1	1394	1
ENEFEI	2009	1	3	1	1	1			1			1	2	TYPHOID	CENTRAL	2		6	0	0	4		1	1908	1
IMISIC	2009	1	3	1	2	2	3		1		2	1	2	INFLUENZA	CAMEROON	2		6	1	1	4		1	1932	1
LVALSC	2009	3	3	1	1	2	5	SOCIAL SCIENCE	5	IRD	3	2	2	HIV		4	INSTITUTIONS	5	1	0	6		1	1327	1
KWENAR	2009	1	3	2	1	1			1		4	1	2	HIV	CENTRE	2		6	1	0	4		1	1500	1
EKELEH	2009	1	3	4	1	2	4		1		6	1	2	HIV	CENTRAL	2		6	1	0	4		1	1839	1
DNRUHR	2009	1	3	2	2	1			1		3	1	1		CENTRE	2		3	1	0	4		1	1502	1
BFEVMM	2009	1	3	1	1	1			1		6	1	3		CENTRAL	4	SCHOOL	2	0	0	4		1	1962	1
FDMMRO	2009	1		3	2	1			1		5	1	1		CENTRAL	2		3	1	0	4		1	1841	1
EDTIVP	2009	1	3	3	1	2					1	1	2	HIV	CENTRAL	2		5	1	0				1869	1
FBBUPC	2009	1	3	1	2	1			1		6	1	2	DIABETES	CENTRAL	2		6	1	0	4		1	1843	1
NOOCVA	2009	1	3	1	1	1			1		6	1	2	TETANUS	WEST	2		3	1	0	4		1	1844	1
ACIRBA	2009	1	3	1	1	2	1		1		2	1	2	PNEUMOCOCUS	CENTRAL	2		5	1	0	4		1	1859	1
DYCPDT	2009				1	1			1		5	1	2	DIABETES 2	CENTRE	1		5	0	0	4		1	1538	1
NGEPSA	2009	1	3	1	1	2	1		1		2	1	2	BROCHO PULMONAR	CENTRAL	2		6	1	0	4		1	1858	1
DSEIPC	2009	2	3	1	1	2			1		1	1	1		CA	3		3	1	1	8		2	75	1
VTUCMD	2009	1	3	1	1	2	3		1		1	1	2	MAL;ARIA	SO	1		5	1	1	4		1	76	1
NKERAS	2009	1	3	3	2	1			1		6	1	2	HIV	CENTRAL	2		5	1	0	4		1	1968	1
BFEUMM	2009	1	3	1	1	1			1		6	1	3		CENTRAL	4	SECS SCHOOL	2	0	0	4		1	1840	1
DWACPT	2009	1	3	1	1	1			1		5	1	1		CENTRE	2		1	0	0	4		1	1663	1
MTECPA	2009	1		1	1	1			1		5	1	2	MALARIA	CE	2		6	1	0				628	1
TCDGFS	2009	1	3	2	1	2	1		1		2	1	1		LITTORAL	2		3	0	0	4		1	1420	1
NHEPEC	2009	1	3	1	2	1			1		6	1	1		CENTRE	2		3	1	0	4		1	1419	1
FJAIRM	2009	1	3	1	1	1			1		6	1	2	HIV/CEREBRAL AF	CENTRE	2		5	1	0	4		1	1418	1
FDMMRO	2009	1		3	2	1			1		5	1	1		CE	2		3	1	1				634	1
EAAAEC	2009	1		4	2	1			1		5	1	1		CE	2		3	1	0				633	1
SMPMF	2009	1	3	2	2	1			1		5	1	1		CENTRE	2		3	1	0	4		1	1664	1
OBKAPH	2009	1	3	1	1	1			1			1	2	HEPATETIS B	LITTORAL	3		3	1	1	4		1	1666	1
NODCVA	2009	1		1	1	1			1		5	1	2	TETANUS	WE	2		3	1	0				631	1
BFEVMM	2009	1		1	1	1			1		5	1	3		CE	4	SCHOOL[SECONDARY]	2	0	0				635	1
MMDANR	2009	1	3	1	2	1			1		6	1	1		CENTRE	2		1	1	1	4		1	1417	1
AKOPNV	2009	1	3	4	1	2	3		4		2	1	2	HIV,CMV		1		1	1	0	5		1	70	1
DATHPP	2009	1	1	2	1	2	1		5	WOMAN	1	1	3			2		3	1	1	8		2	1700	1
TJPCMT	2009	1	3	2	1	2	1		1		2	2	2	BURULI ULCER	CA	3		2	1	1	4		1	13	1
SEISMG	2009	1	5	1	1	2	1		1		2	1	1		CAMEROON	2		3	0	0	4		1	1348	1
NNAHAC	2009	1	3	4	2	1			1		6	1	2	CERVICAL CANCER	CENTRE	2		6	1	0	4		1	1481	1
MFFCPG	2009	1		2	2	1			1		5	1	2	MALARIA	WE	2		1	1	0				629	1
FBRUPC	2009	1		1	2	1			1		5	1	2	DIABETES/MELLIT	CE	2		6	1	0				632	1
JKITPS	2009	1	5	2	1	2	4		5	CENTTRE OF	2	1	2	FILARIA	CAMEROON	3		1	1	0	6		1	1339	1
NGKMGE	2009	1	3	4	1	1			1		5	1	2	CANCER	CENTRE	2		6	1	0	4		1	1346	1
MNCMCA	2009	3			2	1			1		5	1	2	HIV	WEST	2		5	1	0	4		1	1345	1
NYMCOC	2009	1	3	1	2	1			1		5	1	2	HIV	WEST	3		5	1	0	4		1	1344	1
MSTAED	2009	1	3	1	1	1			1		5	1	3		CAMEROON	3		5	1	0	4		1	1343	1
LPDREA	2009	1	3	2	1	2	4		1		1	2	2	HIV		2		3	1	1	4		2	1692	1
NNEGSE	2009	1	3	1	1	1			1		5	1	2	SURDITE		2		1	1	1	4		1	1697	1
CTRBCP	2009	1	3	1	1	1			1		5	1	5		SOUTH WEST	3		4	1	0	4		1	1341	1
DCPPST	2009	1	3	1	1	2	1		1		2	1	4		CENTRE	2		5	1	0	4		1	1421	1
UBPSED	2009	3			1	2	4		5	JOHN NOPKI	2	2	4		SOUTH	2		1	1	0	4		2	1340	1
MMPPCV	2009	1	3	4	2	1			1		6	1	2	SICKLE CELL	CENTRE	2		1	1	0	4		1	1416	1
NBCSPA	2009	3			2	1			1		2	1	2	HIV	LITTORAL	3		5	1	0	4		1	1433	1
NNSHSC	2009	1	3	2	1	1			1		6	1	2	CANCER/HIV	CENTRE	2		6	1	0	4		1	1336	1
OFLBLM	2009	1	3	4	1	1			1		6		2	LYMPHOMA	CENTRE	2		6	1	0	4		1	1334	1
ZMCAPF	2009	1	3	1	2	1			1		6	1	1		CENTRE	2		3	0	0	4		1	1480	1
OMTMPH	2009	1	3	4	2	1			1		3	1	2	HIV	CENTRE	2		5	1	0	4		1	1422	1
EKELEH	2009	1		4	1	2	4		1		5	1	2	HIV/AIDS	CE	2		6	1	0				636	1
NFDGEL	2009	1		6	2	1			1			1	1		CAMEROON	2		3	1	0	4		1	1667	1
CTPSMP	2009	1	3	1	2	1			1		6	1	2	METABOLIC DISEA	WEST	3		5	0	0	4		1	1479	1
DNITUC	2009	1	3	2	2	1			1		6	1	1		CENTRE	2		3	0	0	4		1	1486	1
AKPAED	2009	1	3	1	1	1			1		6	1	2	DIABETES	CAMEROON	2		5	1	0	4		1	1637	1
ANPMFP	2009	1	3	1	2	1			1		6	1	1		CENTRE	2		3	1	0	4		1	1332	1
CGRFSI	2009	1	3	1	1	1			1		3	1	2	SCHISTOSOMIASIS	NORTH WEST	4	PRIMARY SCHOOL	1	0	0	4		1	1406	1
BSEMES	2009	1	1	2	1	2			5	AGENCE NAT		2	2	HIV	CAMEROON	2		5	1	0	6		2	1712	1
ANIUMV	2009	1	5	1	1	2	5	MEDICAL ENTOMOL	4		2	1	2	MALARIA	CE	1		6	1	0	9	WELLCOME TRUST	2	54	1
FBDGPI	2009	1	3	2	2	1			1		3	1	2	HIV	CENTRE	2		5	1	0	4		1	1403	1
NSEENE	2009	1		1	2	2	1		1		2	1	1		NORTH	3		1	1	0	4		1	1401	1
MPPSPP	2009	1	3	1	1	2	1		2		2	1	2	SYPHILIS	CAMEROON	1		5	1	0	4		1	1639	1
NMEAB	2009	1	3	1	1	1			1		5	1	5		CAMEROON	1			0	0	4		1	1748	1
KKTCIA	2009	1	3	4	2	1			1		3	1	2	MANAGEMENT OF C	LITTORAL	2		5	1	0	4		1	1405	1
XCFRAT	2009	1	3	1	3	2	4		5	HELEN KELL	3	2	1		CAMEROON	3		1	0	0	8		2	1754	1
CFTCPT	2009	1	3	4	1	1			1		6	1	2	TUBERCULOSIS	CAMEROON	2		6	1	0	4		1	1487	1
KYCNPV	2009	1	3	1	1	1			1		5	1	2	HIV	CENTRE	1		6	0	0	4		1	1761	1
SDIBRM	2009	1	3	2	2	1			1		5	1	1		CENTRE	2		3	1	0	4		1	1398	1
FLEEFD	2009	1	3	1	1	2	1		1		2	1	2	DIABETES	CENTRAL	2		5	0	0	4		1	1866	1
FNPANC	2009	1	3	1	2	1			1		6	1	1		WEST	2		1	1	0	4		1	1396	1
ANCAPF	2009	2	3	1	2	1			1		3	1	1		CENTRE	2		3	1	0	4		1	1489	1
TJMRCL	2009	1	3	4	3	2	1		1		2	3	5		CA	2		6	1	0	2		2	14	1
BFPCPD	2009	1	3	4	2	1			1		6	1	2	DIGESTIVE PATHO	CENTRE	2		5	1	0	4		1	1485	1
DNPVUC	2009	1	3	1	2	1			1		6	1	1		CENTRE	2		3	1	0	4		1	1414	1
YGPPTS	2009	1	3	2	2	1			1		6	1	2	MALARIA	CENTRE	2		5	1	0	4		1	1482	1
NDPEFH	2009	1	3	2	2	1			1		6	1	2	HYPERTENSION	WE	2		5	1	0	4		1	56	1
SDETCM	2009	1	3		2	1			1		6	1	5		WEST	2		6	1	0	4		1	1652	1
KNPICP	2009	1	3	1	2	2	1		1		2	1	2	CHLAMYDIA	EAST	1		5	1	0	4		1	1404	1
TMECVA	2009	1	3	1	2	1			1		6	1	1		WEST	2		1	1	0	4		1	1413	1
BRPAPD	2009	1	3	1	1	1			1		6	1	2	DIABETES	CENTRE	2		6	1	0	4		1	1484	1
FKSHHH	2009	1		1	2	1			1		5	1	2	HENOPHILIA	CE	2		6	1	0				626	1
NRMQCP	2009	1	3	1	1	1			1		6	1	2	EPILEPSY	CENTRE	2		6	1	0	4		1	1483	1
HCTSHS	2009	1		4	1	1			1		5	1	2	STROKE	CE	2		6	0	0				627	1
DNCIGD	2010	1		4	1	1			1		3	1	2	ONCHOCERCIASIS	SO	2		6	0	0	4		1	721	1
FMSHHC	2010	1	3	1	2	1			1		6	1	2	HIV/HBV	SOUTH	1		6	1	0	4		1	1473	1
TUACEE	2010	1		1	1	1			1		3	1	2	RENAL INSUFICIE	CE	2		5	1	0	4		1	719	1
DSCECB	2010	1		1	2	1			1		3	1	2	HEMORRHAGIC DIS	CE	2		6	1	0	4		1	718	1
BNHVCY	2010	1		2	2	1			1		3	1	3		CE	2		6	1	0	4		1	717	1
MMEAAE	2010	1	5	1	2	1			1		3	1	5		CA	3			0	0	4		1	738	1
HJRACS	2010	1	3	1	2	1			1			1	2	DIABETES	CENTRAL	2		3	1	0	4		1	1895	1
PEDPSN	2010	1		1	1	1			1		5	1	1		CE	2		1	0	0	4		1	741	1
BFPPDI	2010	1		1	1	1			2		5	1	2	DERMATOLOGIC	CE	4	SCHOOL[NURSERY	1	1	0	4		1	737	1
ZMEUCD	2010	1		1	2	1			1		5	1	3		CE	3	SCHOSITY]OL[UNIVER	2	1	0	4		1	736	1
NECLCH	2010	1		4	2	1			1		3	1	2	HAEMATOLOGICAL	CE	2		6	0	0	4		1	716	1
TPEFRM	2010	1		4	2	1			1		3	1	1		CE	2		1	1	0	4		1	715	1
MSEVBT	2010	1	3	1	2	1			1		4	1	2	HIV/GUT BACTERI		1		6	0	0	4		1	1468	1
MNADM	2010	1	3	4	2	1			1			1	5		CENTRAL	2		3	1	0	4		1	1896	1
TNUMAP	2010	1	3	4	2	1			1		3	1	2	RENAL FAILURE	CAMEROON	2		6	1	0	4		1	1472	1
AFERBP	2010	1	3	2	1	1			1		6	1	1		CE	2		3	1	0	4		1	380	1
DJOTAA	2010	1	3	1	2	2	1		1		2	1	2	HIV	FN	2		2	1	0	4		1	370	1
WKIPP	2010	1		1	1	2	1		1		2	1	2	HIV/AIDS	WE	2		5	1	0	4		1	751	1
KKTCC	2010	1	3	4	2	1			1			1	2	CANCER	CENTRAL	2		6	1	0	4		1	1893	1
NMSCPA	2010	1	3	1	1	1			1		4	1	1		CENTRE	2		3	1	0	4		1	1465	1
NNACEC	2010	1		4	2	1			1		5	1	2	HIV/AIDS	LI	2		6	1	0	4		1	746	1
KMSPPD	2010	1	3	4	2	1			1		6	1	2	DIABETES	WEST	2		6	1	0	4		1	1467	1
NKDVME	2010	1	3	4	2	1			1		6	1	1		CENTRE	2		1	0	0	4		1	1471	1
TCPADM	2010	1	3	1	1	1			1		3	1	2	EPILEPSY	NW	2		6	1	0	4		1	722	1
NKCPNI	2010	1	3	1	2	1			1		6	1	2	MALARIA PARASIT	EAST	2		1	1	0	4		1	1466	1
NNLPPW	2010	1	3	4	2	1			1		3	1	1		NW	2		3	1	0	4		1	382	1
NGCPTA	2010				2	1			1		6	1	5		CE	2			1	0	4		1	365	1
KKCFFN	2010	1		1	2	1			1	1	5	1	2	MANAGEMENT OF E	CE	2		5	0	0	4		1	756	1
BNVCVH	2010	1		3	2	1			1		5	1	2	HEPATETIS B,C	CA	2		5	0	0	4		1	740	1
BSEFCP	2010	1	3	1	2	1			1			1	2	HIV	CENTRAL	2		5	1	0	4		1	1894	1
NMECEA	2010	1	3	2	1	1			1		6	1	1		CENTRE	2		1	1	0	4		1	1470	1
WSRPCP	2010	1	5	1	2	1			1		5	1	1		CE	2		3	1	0	4		1	813	1
ZMEUCD	2010	1		1	2	1			1		5	1	3		CE	4	SCHOOL[UNIVERSITY]	5	1	0	4		1	821	1
BFPPDI	2010	1		1	1	1			1		5	1	2	DERMATOLOGIC IN	CE	4	SCHOOL[NURSURY]	1	1	0	4		1	820	1
MOPEDP	2010	1		1	1	1			1		5	1	1		CE	2		3	1	0	4		1	819	1
BYVCVV	2010	1		3	2	1			1		5	1	2	HEPATETIS B	CE	2		5	0	0	4		1	818	1
PEDPSC	2010	1		1	1	1			1		5	1	1		CE	2		1	0	0	4		1	817	1
GMRETP	2010	1		1	1	1			1		5	1	2	CHRONIC GASTRIT	CE	2		5	1	0	4		1	816	1
SMPMPS	2010	1	3	1	2	1			1			1	1		CENTRAL	2		3	1	0	4		1	1920	1
WKIPPH	2010	1		1	1	2	1		1		2	1	2	HIV/AIDS	LI	2		5	1	0	4		2	814	1
KHESHL	2010	1	3	4	1	1			1		6	1	1		CE	2		3	1	0	4		1	322	1
KKCFFH	2010	1		1	2	1			1		5	1	2	MANAGEMENT OF E	CE	2		5	0	0	4		1	811	1
TLIADP	2010	3		1	2	1			1		5	1	1		CE	2		1	1	0	4		1	810	1
MTECFR	2010	1	3	1	2	1			1		6	1	1		CE	2		3	1	0	4		1	329	1
MNETCC	2010	1	3	1	1	1			1		6	1	2	CANCER	LI	2		6	0	0	4		1	331	1
CDUCMS	2010	1	3	2	1	1			1		6	1	2	TOXOPLASMOSIS	CE	2		5	1		4		1	333	1
MRCDFP	2010	1	3	4	2	2	1		1		2	1	2	ANEMIA	CE	2		1	1	0	4		1	350	1
ABECST	2010	1	3	1	1	1			1		6	1	2	SCHISTOSOMICISI	CE	3		6	1	0	4		1	325	1
SHTHYA	2010	1	3	4	2	1			1			1	2	THYROIDITE	CENTRAL	2		6	0	0	4		1	1921	1
NMATCM	2010	1	3	4	2	1			1		3	1	1		CE	2		1	1	0	4		1	840	1
JLIEHW	2010	3			2	1			1		2	1	1		NW	3		3	1	0	4		2	839	1
ONCESD	2010	1	3	1	1	1			1		3	1	2	DIABETES	CE	2		5	1	0	4		1	838	1
EMVDP	2010	3			2	1			1		2	1	2	PSYCHOSIS		2		5	0	0	4		2	837	1
FWEOIC	2010	1	3	3	1	1			1		3	1	3		LITTORAL	3		1	0	0	4		1	1926	1
NWLTYS	2010	1	3	1	1	2	3		1		5	3	2	ZONOSIS	CAMEROON	3		5	0	0	4		2	1925	1
ZMNMPI	2010	1		4	1	1			1		5	1	2	HIV/AIDS	CE	1		6	1	0	4		1	822	1
OBCAPP	2010	1	3	1	1	1			1			1	2	HEPATITIS	CENTRAL	2		3	1	0	4		1	1922	1
BRPAPD	2010	1	3	1	1	1			1		6	1	2	DIABETES	CE	2		6	1	0	4		1	324	1
LBPETC	2010	1	3	1	1	1			1		5	1	2	MANAGEMENT OF E	FN	2		6	1	0	4		2	831	1
EBPAEA	2010	1	3	1	1	2	1		1		2	1	2	LYMPHOMA	CE	2		1	0	0	1		1	830	1
FEPDAH	2010	1		1	1	1			1		5	1	2	HIV/AIDS	NW	2		3	1	0	4		1	829	1
TKFPTG	2010	1	3	4	1	1			1		6	1	3		LI	2		6	1	0	4		1	319	1
ONCCES	2010	1	3	1	1	1			1		6	1	2	DIABETES	CE	2		6	1		4		1	320	1
MMIRSR	2010	1	3	1	1	1			1		6	1	5		CE	2		1	1	0	4		1	321	1
BAHGDS	2010	1	3	1	1	1			1		6	1	2	HIV	SO	2		6	1	0	4		1	49	1
DNITUC	2010	1	3	1	2	1			1			1	1		CENTRAL	2		3	1	0	4		1	1923	1
NNDDD	2010	1	3	1	1	1			1			1	2	MYDRIASIS	CENTRAL	2		2	1	0	4		1	1899	1
BHCPEM	2010	1	3	1	1	2	1		1		2	1	3		CE	2		6	0	0	4		2	777	1
BJADPN	2010	1	3	1	1	1			1			1	5		KIDNEY FAILURE	2		5	1	0	4		1	1906	1
SWGBPM	2010	1	3	1	1	2	3		1		1	1	2	ELEPHANTIASIS	NW	3		5	1	0	4		1	1905	1
UTCAPH	2010	1	3	1	1	1			1			1			LITTORAL	2		1	1	0	4		1	1904	1
NTEACB	2010	1	3	1	1	1			1			1	2	SICKELE CELL	WEST	2		1	1	0	4		1	1903	1
ARECST	2010	1	1	1	1	1			1			1	2	SCHISTOSOMIASES	CENTRAL	3		5	1	0	4		1	1902	1
EBPAET	2010	1	3	4	2	2	1		1		2	1	2	LYMPHOMA	CE	2		1	0	0	4		1	334	1
MEDMQU	2010	1	3	1	1	1			1			1	2	KIDNEY FAILURE	CENTRAL	2		6	1	0	4		1	1900	1
ASATES	2010	1	1	1	1	2	1		1		1	1	2	MALARIA		2		6	1	1	2		2	781	1
MBEDDC	2010	1	3	1	2	1			1			1	2	HIV	CAMEROON	2		5	1	0	4		1	1898	1
NSSHCH	2010	1	3	2	2	1			1		6	1	2	RENAL INSUFICIE	CA	2		5	1	0	4		1	358	1
JNKENB	2010	1	3	1	2	1			1		3	1	1		CA	2		3	0	0	4		2	359	1
TAEISD	2010	3			1	2	5	PSYCHOLOGIST	5	IRESCO		1	2	HIV	CA	3		5	0	0	4		1	360	1
AGENSD	2010	1	3	1	1	1			1			1	2	HTA	NW	3		5	1	0	4		1	1897	1
KTIUCH	2010	1	3	1	2	1			1		6	1	1		CE	2		3	1	0	4		1	363	1
WUEVEA	2010	1	3	1	2	1			1			1	2	DIABETES	CAMEROON	2		6	1	0	4		1	1901	1
TPEMMH	2010	1	3	4	2	1			1		6		1	CE	2	1		1	1	0	4		1	348	1
AMEDMP	2010	3			3	1			1			1	2	KIDNEY DISEASE	CENTRAL	2		5	1	0	4		1	1915	1
MTADTE	2010	1	5	4	1	2	4		4		2		2	TUBERCULOSIS/HI	CE	2		1	1		9	AMRS	2	341	1
MBATTS	2010	2	3	5	2	2	5	NURSE	1		3	1	4		NA	2		5	0	0	4		1	342	1
NMACES	2010	1		4	2	1			1		5	1	2	HIV/AIDS	LI	2		6	1	0	4		1	792	1
MJPIIY	2010	1	3	1	2	1			1			1	2	GLAUCOMA	CENTRAL	2		6	1	0	4		1	1913	1
WETED	2010	1	3	2	2	2	5	SOCIOLOGIST	5	ACMS	5	1	2	HIV/AIDS	NA			3	0	0	9	ACMS	1	345	1
SSEEFS	2010	1	3	1	1	1			1		1	1	2	CVD	CENTRAL	2		5	1	0	4		1	1907	1
MMPPCN	2010	1	3	4	2	1			1			1	2	SICKELE CELL	CENTRAL	2		1	1	0	4		1	1911	1
ALALAR	2010	1	3	1	2	2	3		1		1	1	2	HIV,TB,MALARIA	CA	3		5	0	0	4		1	779	1
OAEIHR	2010	1	3	1	1	1			1		5	1	2	HUMAN PAPILLOMA	WE	2		5	1	0	4		1	673	1
MWHIS	2010	1	3	1	1	2	3		5	GLOBAL VIR	1	2	2	INFLUENZA INFEC	NA	1		6	0	0	8		2	349	1
OHETCC	2010	1		4	1	1			1		3	1	2	OPHTALMIC DISEA	CE	2		6	1	0	4		1	714	1
NMPLRA	2010	1	3	4	2	1			1			1	1		CENTRAL	2		3	1	0	4		1	1910	1
CVDLC	2010	1	3	1	2	1			1		3	2	2	UTERINE CANCER	CE	2		3	0	0	4		2	783	1
OMTMPV	2010	1	3	4	2	1			1			1	2	HIV	CENTRAL	2		5	1	0	4		1	1909	1
KSPPHC	2010	1	3	2	1	1			1		6	1	5		CE	2		5	1	0	4		1	364	1
SPECYE	2010	1	3	2	1	1			1			1	1		CENTRAL	1		3	1	0	4		1	1912	1
CJCLLO	2010	1		1	2	1			1		5	1	1		CE	2		3	0	0				509	1
IASIS	2010	1	3	4	1	1			1		6	1	2	INTESTINAL AMIB	CE	2		6	1	0	4		1	402	1
ADTADR	2010	1	3	2	1	1			1		6	2	5		INTERNATIONAL F	2		6	0	0	4		1	1588	1
NECECE	2010	1		1	1	1			1		5	1	2	LANYNGO TRACH	LI	2		6	0	0				516	1
NFAUDE	2010	1		1	1	1			1		5	1	2	HIV/AIDS	CE	2		6	1	0				515	1
FJAIRM	2010	1		1	1	1			1		5	1	2	HIV/AIDS	CE	2		5	1	0				514	1
MPATVC	2010	1		4	2	1			1		5	1	2	VASCULAR TUMORS	CA	2		6	1					513	1
NWEQPN	2010	2		1	1	1			1		5	1	5		LI	3		5	1	0				548	1
BAHCAC	2010	1		1	1	1			1		5	1	3		CE	4	SCHOOL[HIGH'SECONDARY]	2	1	0				511	1
MKPTUM	2010	1	5	1	1	1			1		5	1	1		CE	2		3	0	0				524	1
KTQVDP	2010	1		1	1	1			1		5	1	2	DIABETES 2	CE	2		6	1	0				507	1
WTDMMH	2010	1		4	1	1			1		5	1	4		CE	2		6	1	0				505	1
SYPATR	2010	1	3	2	2	1			1		6	1	2	HEPATITIS	CE	2		6	1	0	4		1	404	1
GKMSLR	2010	2	3	1	3	1			1		3	1	2	,ETABOLIC SYNDR	LI	2		6	1	0	4		1	405	1
DNFRPH	2010	1	3	2	2	1			1		6	1	5		CE	2		1	1	0	4		1	406	1
MJPIIG	2010	1		1	1	1			1		5	1	2	HELMINTHIES INF	NW	3		6	0	0				497	1
POLRCS	2010	1	1	2	3	2			5	INSTITUTE	2	2	2	MALARIA	SOUTH WEST	2		3	1	1	6		2	1711	1
MLDECH	2010	1		1	2	1			1		5	1	2	DIABETES 2/HYPE	CE	2		5	1	0				512	1
TFECDC	2010	1		1	2	1			1		5	1	2	HIV/AIDS/TUBERC	CE	2		6	0	1				534	1
GTPAGH	2010	1	3	1	2	1			1		3	1	1		CENTRE	2		3	1	0	4		1	1499	1
LAARPH	2010	1	3	4	1	1			1		6	1	1		LI	2		2	1	0	4		1	392	1
MPNSDE	2010	2	3	1	1	1			1		6	1	2	EPILEPSY	CENTRAL	3		5	1	0	4		1	1818	1
DLPEDD	2010	1	3	1	2	2			1		2	1	5		CENTRAL	2		5	0	0	4		1	1817	1
CGAEMH	2010	1	3	4	1	1			1		6	1	1		CE	2		1	1	0	4		1	393	1
WAMMCF	2010	1		1	1	1			1		3	1	3		CA	3		2	1	0				541	1
FEPGTC	2010	1		1	2	1			1		5	1	2	MANAGEMENT OF E	LI	2		6	1	0				537	1
MACEHM	2010	1		1	1	1			1		5	1	1	HYDROCEPHALY	CE	2		6	1	0				522	1
AAADM	2010	1		1	1	2	1		1		2	1	2	MALARIA	CE	2		6	0	0				535	1
MMEPSP	2010	1		4	3	1			1		5	1	1		CE	2		3	1	0				523	1
MMEAME	2010	1		1	2	1			1		3	1	2	DERMATOPHYTES	CA	1			0	0				533	1
MLEDRC	2010	1		1	1	1			4	CESTAM	4	1	2	DIABETES	CE	2		5	1	1				532	1
EEMCEU	2010	1	5	1	2	2	1		1		2	1	2	EPILEPSY	CE	2		6	0	0				531	1
CSEPAE	2010	1		1	2	1			1		5	1	1		LI	2		1	0	0				529	1
TNPAPN	2010	1	3	2	2	2	1		1		2	1	2	HIV	CE	2		5	1	0	4		1	399	1
MMDACA	2010	1	3	2	2	1			1		6	1	1		CE	4	SCHOOL	2	1	0	4		1	400	1
MDSSNM	2010	1	3	1	1	2	1		4	MINISTRY O	2	1	1		CA			1	1	0	9	MINISANTE1	1	489	1
NSSHPH	2010	1		1	2	1			1		5	1	2	KIDNEY FAILURE	CE	2		2	1	0				536	1
NTPVHF	2010	1	3	1	2	1			1		5	1	2	HIV	CENTRE	2		3	1	0	4		1	1694	1
MDCMCS	2010	1	3	1	2	1			1		6	1	4		LI	1		1	1	0	4		1	55	1
MMEAME	2010	1	3	1	2	1			1		3	1	2	SKIN DISEASE	WEST/CENTRAL	1		6	0	0	4		1	2132	1
MLLEDR	2010	1	3	1	1	1			5	CESTAM	4	1	2	DIABETES	CENTRAL	2		5	1	1	4		1	2133	1
EEMLEU	2010	1	5	1	2	2	1		1		2	1	2	EPILEPSY	CENTRAL	3		6	0	0	4		1	2134	1
CSEPAE	2010	1	3	1	2	1			1		6	1	1		LITTORAL	2		1	0	0	4		1	2136	1
NKPTUM	2010	1	5	1	1	1			1		6	1	1		CENTRAL	2		3	0	0	4		1	2141	1
MMEPSP	2010	1	3	4	3	1			1		6	1	1		CENTRAL	2		3	1	0	4		1	2142	1
AAADPU	2010	1	3	1	1	2	1		1		2	1	2	MALARIA	CENTRAL	2		6	0	0	4		1	2130	1
MACEHM	2010	1	3	1	1	1			1		6	1	2	HYDROCEPHALY	CENTRAL	2		6	1	0	4		1	2143	1
NSSHPH	2010	1	3	1	2	1			1		6	1	2	KIDNEY FAILURE	CENTRAL	2		2	1	0	4		1	2129	1
AEEPFR	2010	1	3	2	1	1			1		5	1	5		CA	2		5	1	0	4		1	444	1
SJSPDE	2010	1	3	1	1	1			1		5	1	1		CE	4	UNIVERSITY	3	1	0	4		1	440	1
DDIAHG	2010	1	3	1	2	1			1		5	1	2	DIABETES	CENTRE	2		6	1	0	4		2	1691	1
OTZRLP	2010	1	5	1	1	1			1		5	1	2	HIV	CE	2		5	0	0	4		1	63	1
DAEPNE	2010	1	3	1	1	1			1		4	1	1			3		1	1	0	4		1	1688	1
MTEDTT	2010	1	3	4	2	1			1		6	1	2	TYPE 2 DIABETES	CE	2		5	1	0	4		1	65	1
EB	2010	1	3		1	2			4		2	3	3		SOUTH	1		5	1	0	5		1	1683	1
FDECMT	2010	1	3	1	1	1			1		6	1	2	FUNGAL INFECTIO	CE	2		1	1	0	4		1	449	1
AABAIO	2010	2	3	1	2	1			1		4	1	2	NOSOCOMICAL INF	CE	2		6	0	0	4		1	478	1
JWPGTA	2010	1	3	1	2	1			1		6	1	2	GENETIC DISEASE	CENTRAL	2		6	1	0	4		1	1819	1
DYCDCC	2010	1	3	2	1	2	1		4		2	1	2	DIABETES	CA	2		1	1	0	8		2	488	1
HD	2010	1	3	1	1	2			1		6	1	5		CAMEROON	1		5	1	0	4		1	1703	1
WAMMLF	2010	1	3	1	1	1			1		3	1	3		CAMEROON	3		2	1	0	4		1	2115	1
AAFRHR	2010	2	3	1	1	2			5	HELLEN KEL	3	1	1		CAMEROON	3		1	1	0	8		2	1653	1
VAVNHI	2010	1	1	2	1	2	1		2		1	1	2	HIV	CENTRE	2		5	1	0	3		1	1654	1
JNENEN	2010	1	3	1	1	1			1		3	2	2	HIV	CA	2		5	1	0	4		1	73	1
TFECDI	2010	1	3	1	2	1			1		6	1	2	HIV	CENTRAL	2		6	0	1	4		1	2131	1
NKUMGM	2010	1	3	3	1	1			1		6	1	1		CE	2		3	1	0	4		1	479	1
KTIUCH	2010		3	1	2	1			1		5	1	1		CENTRE	2		3	1	0	4		1	1707	1
TIEMSA	2010	1	3	2	1	1			1		5	1	3		CENTRE	2		6	1	0	4		1	1662	1
TNBBGA	2010	1	3	2	2	1			1		5	1	5		CE	1		5	1	0	4		1	471	1
TNEIMH	2010	1	3	1	2	1			1		4	1	1		CE	2		1	1	0	4		1	470	1
NDPEFR	2010	1	3	1	2	1			1		6		5		OU	3		6	1	0	4		1	31	1
MMPDNS	2010	1	3	2	2	1			1		6	1	2	LOMBALGIA	LI	2		6	1	0	4		1	468	1
TNRAVA	2010	1	3	1	2	1			1		6	1	2	HIV		2			1	0	4		1	464	1
FEPGTC	2010	1	3	1	2	1			1		6	1	2	VICTIM/EMERGENC	LITTORAL	2		6	1	0	4		1	2128	1
FSPHIV	2010	1	3	1	2	2	1		2		2	1	2	HIV	NORTH WEST	2		1	1	0	3		1	1656	1
NDIACB	2010	1	3	2	1	1			1		5	1	2	HIV	CE			5	1	0	4		1	674	1
ESPCPC	2010	3			2	1			1		3	1	2	INFLAMATORIES,P	LITTORAL	2		5	1	0	4		1	1497	1
FKOTPP	2010	1	3	1	1	1			1		3	1	2	LEFT CARDIAC IN	LITTORAL	2		6	1	0	4		1	1498	1
MVICIM	2010	1		2	1	2	5	ACMS WORKER	5	ACMS	5	1	3		EA	3		1	1	0	7		1	680	1
KVEEPC	2010	1	5	2	1	1			1		5	1	2	HIV	CE	3		5	0	0	4		1	679	1
TNERIM	2010	1	3	1	2	1			1		5	1	2	HEPATETIS B VIR		1		1	1	0	4		1	678	1
KTEDTS	2010	1	3	4	2	1			1		5	1	2	STENOSIS OF PYL	CE	2		1	1	0	4		1	677	1
TNECSD	2010	3			1	1			1		5	1	2	HIV		2		2	0	0				547	1
CNBDHV	2010	1	3	1	1	1			1		3	1	5		CE	2		5	1	0	4		1	841	1
NFAUDF	2010	1	3	1	1	1			1		6	1	2	HIV	CENTRAL	2		6	1	0	4		1	1861	1
NPPPTS	2010	1	3	1	1	1			1		3	1	1		CENTRE	2		3	1	0	4		1	859	1
YYPCPR	2010	1	3	1	1	1			1		6	1	2	RHUMATOID POLYA	LI	2		6	1	0	4		1	390	1
TCEVFI	2010	1	3	1	2	1			1		4	1	2	DIGESTIVE DISEA	CE	1					4		1	671	1
NVHCLC	2010	1	3		1	1			1		5	1	2	INTESTINAL INFE	CE	2		6	1	0	4		1	670	1
GDPDGP	2010	1	3	1	1	1			1		5	1	1		CE	2		3	1	0	4		1	669	1
CNELTT	2010				2	1			1		3	1	2	MALARIA	WEST	2		1	1	0	4		1	1501	1
NECECE	2010	1	3	1	1	1			1		6	1	2	LARYNGO TRACHEA	LITTORAL	2		6	0	0	4		1	1860	1
NTAEPD	2010				1	1			1		5	1	2	MASCULINE INFRT	LI			4	1	0	4		1	676	1
DTETPP	2010	1	1	2	1	2	1		4	SANOFI-AVE	2	3	2	MALARIA	AF	2		6	1	1	9	SANOFI-AVENTIS	2	701	1
EMPCTS	2010				2	1			1		3	1	2	HIV	CAMEROON	2			0	0	4		1	1474	1
BAHCAC	2010	1	3	1	1	1			1		6	1	3		CENTRAL	4	SECS SCHOOL	2	1	0	4		1	1865	1
NLDECH	2010	1	3	1	2	1			1		6	1	2	DIABETES/HTA	CENTRAL	2		5	1	0	4		1	1864	1
TNEPCB	2010	3			1	1			1		6	1	2	CHLAMYDIA	CAMEROON	2			1	0	4		1	1477	1
GBGFEF	2010	1	3	4	2	1			1		6	1	2	GENOU FLOTTANT	CENTRE	2		6	0	0	4		1	1478	1
NGIT	2010	1		4	2	1			1		3	1	2	MENINGITIS	CE	2		1	1	0	4		1	707	1
CNBDHY	2010	1		1	1	1			1		3	1	3		CE	2		5	1	0	4		1	706	1
SDVEDS	2010	1	3	1	2	1			1		4	1	2	HIV	CENTRE	2		6	1	0	4		1	1496	1
ETBANM	2010	1		1	1	1			1		3	1	2	DIABETES	CE	2		5	1	0	4		1	704	1
EGTOMD	2010	1	3	2	1	2	1		1		2	1	2	DIABETES	CE	2		5	1	1	4		1	91	1
MNAAET	2010	1	3	4	2	1			1		6	1	2	CANCERS OF OVAR	CA	2		3	1	0	4		1	699	1
EMTBHG	2010	1	5	2	2	1			1		6	1	2	HIV	LI	2		5	0	0	4		1	698	1
NZECID	2010	1	5	2	1	1			1		5	1	1		CE	2		3	1	0	4		1	694	1
YPATUC	2010	1	3	4	2	1			1		6	1	2	VASCULAR TUMORS	CAMEROON	2		6	1	0	4		1	1863	1
FJAIRM	2010	1	3	1	1	1			1		6	1	2	HIV	CENTRAL	2		5	1	0	4		1	1862	1
JLBIPC	2010	2	3	1	1	2	5	STATISTICIAN	5	NATIONAL I	3	1	2	MALARIA	CA	3		1	1	0	6		1	94	1
FKPLRS	2010	1	3	1	1	1			1		6	1	2	HIV	LI	2		5	1	0	4		1	391	1
MCECFG	2010	1		1	1	1			1		3	1	1		CE	2		2	1	0	4		1	705	1
NEPIOC	2010	1	3	3	1	1			1		6	1	5		LITTORA	2		3	1	1	4		1	1826	1
BLEHPC	2010	1		4	2	1			1		5	1	1		CE	1		3	1	1				619	1
DKDISP	2010	1	3	1	2	1			1		6	1	2	HIV	WEST	3		6	1	0	4		1	1834	1
HBVGTH	2010	1	3	1	2	2	3		1		3	1	2	SICKELE CELL	CENT/LITTORA	1		5	0	0	4		1	1833	1
NMCLHD	2010	1	3	1	2	2	1		1		2	1	2	DIABETES	CENTRAL	2		5	1	0	4		1	1832	1
HGRSQS	2010	2	3	1	2	2	1		1		2	1	4		CENTRAL	3		5	1	0	4		1	1831	1
EFEPLT	2010	1			2	1			1		5	1	2	MALARIA	CENTRAL	2		6	1	0	4		1	1830	1
TNERHF	2010	3			1	1			5	CESTAM	4	1	2	HIV	CENTRAL	2		2	0	0	4		1	1829	1
GCEYVG	2010	1	3	3	1	1			1		6	1	2	DYSPEPSIA	CENTRAL	2		5	0	0	4		1	1836	1
MNPAMA	2010	1	3	1	2	1			5	NURSE SCHL	4	1	1		CNTRAL	3		3	1	0	4		1	1827	1
PNVEHI	2010	1		4	1	2	3		1		2	1	2	HIV	CAMEROON	3		5	0	0	4		1	1837	1
KKFASG	2010	1		4	1	1			1		3	1	2	HEART DISEASE	LI	2		6	1	0				556	1
YTESNH	2010	1	3	1	1	1			1		6	1	1		FAR NORTH	4	PRIME SCHOOL	1	1	0	4		1	1825	1
OSFAME	2010	1		3	3	1			1		6	1	1		FAR NORTH	3		1	0	0	4		1	1824	1
AMIHVC	2010	1	3	4	2	1			1		6	1	2	HEPATITIS B/C	CENTR/LITTORAL	2		6	1	0	4		1	1823	1
GDPMSV	2010	1	3	1	1	2	3		1		6	1	5		CENTRAL	2		5	1	0	4		1	1822	1
NNSFCP	2010	1	3	1	2	2	1		1		2	1	5		CENTRAL	2		5	1	0	4		1	1821	1
EMCCRB	2010	1	3	4	1	1			1		6	1	2	TB	CENTRAL	2		1	1	0	4		1	1820	1
MAVRCC	2010	1	3	1	1	1			5	CESTAM	5	1	5		CENTRAL	1		6	0	0	4		1	1828	1
MSEEGS	2010	1	5	2	1	2	3		5	IRAD/ENSAI	2	1	3			3		5	0	0				588	1
BAUPAD	2010	1		1	1	1			1		3	1	2	PROCTOLOGIC DIS	CA	2		6	1	0	4		1	713	1
FJSMAP	2010	1		2	1	1			1		3	1	2	HIV/AIDS	CE	2		1	0	0				614	1
YKCCPF	2010	1	4	4	1	1			1		5	1	5		CE	2		6	0	0				613	1
KKCFFN	2010	1		4	1	2	1		1		5	1	2	MANAGEMENT OF E	CE	2		5	0	0				612	1
TKAAHS	2010	1		1	2	1			1		5	1	2	HERPES SIMPLEX		1		1	1	0				611	1
DKPHSF	2010	1		1	2	1			1		5	1	1		CE	2		3	1	0				610	1
KKFASG	2010	1		4	1	1			1		5	1	2	CANDIOVASULAN D	LI	2		5	1	0				608	1
NTAECB	2010	1	3	1	1	1			1		6	1	2	SICKELE CELL	WEST	2		1	1	0	4		1	1835	1
NFEEBS	2010	1	3	1	1	1			1		6		4		CENTRE	2		5	0	0	4		1	1521	1
BMECFP	2010	1		4	2	1			1		5	1	2	POLIOMYELITIS	SO	3		6	0	0				617	1
DFEPCT	2010	1	3	1	1	1			1		3	1	2	TUBERCULOSIS,HI	CENTRE	2		5	0	0	4		1	1531	1
ATREHA	2010	1	3	4	1	1			1		3	1	2	AFRICAN TRYPANO	SO	2		6	1	0	4		1	78	1
KMEPTV	2010	1	3	1	1	1			1		5	1	2	HIV	ADAMAWA	2		3	1	1	4		1	1845	1
RWCFCP	2010	3			1	2	2		1	UCSDSOM	1	2	2	CANCERS	CE	2		5	1	0				578	1
RMRCTH	2010				2	2	3		1		2	1	1		CE			3	0	0				572	1
NWIRFZ	2010	1		4	1	2	5	SCD	4	GLOBAL VIR	2	2	2	JN FLUENZA	CA	3		5	1	0				571	1
DNFRPH	2010	1	3	3	2	1			1		6	1	1		CENTRAL	2		1	1	0	4		1	1838	1
TMEBAS	2010	1		3	2	1			1		5	1	2	HIV/AIDS	CE	2		5	1	0				607	1
NNEEPH	2010	1	3	1	1	1			1		5	1	2	DIABETES	CENTRE	2		5	1	0	4		1	1038	1
WTDMMH	2010	1	3	4	1	1			1		6	1	4		CENTRAL	2		6	1	0	4		1	1963	1
DNFRPH	2010	1		3	2	1			1		5	1	1		CE	2		1	1	0				637	1
ALEAND	2010	1	3	1	1	1			1		6	1	2	SICKELE CELL	CENTRAL	2		6	1	0	4		1	1960	1
NPCFCP	2010	3			1	2	1		1		2	1	2	CANCER	CENTRE	2		5	0	0	4		1	1026	1
DLPEKO	2010	1	3	1	2	2	1		1		2	1	5		CENTRE	1		5	0	0	4		1	1027	1
DSFAME	2010	1	3	3	2	1			1		5	1	1		FAR NORTH	3		1	0	0	4		1	1028	1
AAFEOH	2010	1	3	4	2	1			1		5	1	2	OSTEONECROSE	CENTRE	2		6	1	0	4		1	1029	1
AEGPOT	2010	3			1	1			1		1	1	2	HIV	SO	2		5	1	0	4		2	664	1
DSCECB	2010	1	3	1	2	1			1		5	1	2	BLEEDING DISORD	CENTRE	2		6	1	1	4		1	1032	1
NABPPR	2010	1	3	4	2	1			1		5	1	2	DIABETIC RHENOP	CENTRE	2		6	1	0	4		1	1033	1
NNSFCP	2010				1	2	1		1		2	1	5		CENTRE	1		5	1	0	4		1	1034	1
KTQVDP	2010	1	3	1	1	1			1		6	1	2	DIABETES	CENTRAL	2		6	1	0	4		1	1961	1
FSHF	2010	3			1	2	4		5	CENTRE FOR		2	3		CAMEROON	3		5	1	0	8		2	1020	1
BJADP	2010	1	3	1	1	1			1		5	1	3		NORTH WEST	4	HEMODIALYSIS CENTRE	5	1	0	4		1	1037	1
NNPMLL	2010	1	3	1	1	1			1		6	1	2	LOA LOA	CENTRAL	3		2	0	0	4		1	2033	1
ZMNMPI	2010	1	3	4	1	1			1		5	1	2	HIV/AIDS,NEUROL	CENTRE	2		6	1	0	4		1	1039	1
MJHHGD	2010	1		4	1	1			1		3	1	1		LI	2		3	1	0	4		1	665	1
ZMNMPI	2010	1		4	1	1			1		3	1	2	HIV	CE	2		5	1	0	4		1	666	1
LMAEDM	2010	1		4	1	1			1		3	1	2	HIV	CE			5	1	0	4		1	667	1
YGCPFP	2010	1	4	1	2	1			1		6	1	2	SPINAL CORD/CAU	CE	2		6	0	0	4		1	292	1
MAATVM	2010	1	3	1	1	1			1		6	1	5		CE	2		1	1	0	4		1	668	1
NTPVFP	2010	1	4	1	2	1			1			1	1		CE	2		3	1	0	4		1	103	1
AKIFPU	2010	3			2	2	5	DIETETICIAN	1		2	1	1		CA	3		1	1	0	4		1	154	1
ATRESH	2010	1	3	4	1	1			1		5		2	SLEEPING SICKNE	SOUTH WEST	2		6	1	0	4		1	1326	1
DYCDCC	2010	1	3	2	1	2	1		4	MOH	2	1	2	DIABETES	CAMEROON	2		1	1	0	8		2	1052	1
MSSNM	2010	1	3	1	1	2	1		4	MINISTRY O	2	1	1		ADMAWA/EAST				1	1	9	MINSANTE	1	1053	1
PNEPCR	2010	1	1	2	1	2	1		1		1	1	2	MALARIA		2		3	1	1	8		2	979	1
NSAECU	2010	1	3	1	2	1			1		5	1	2	HEPATETIS B/C V	CENTRE	2		6	1	0	4		1	1036	1
KDPMCP	2010	2	3	2	1	2	4		1		1	1	3		AFRICA/CAMEROON	3		6	0	0	6		2	997	1
OMADTE	2010	1	3	4	1	2	4		5	INSTITUT P	2	2	2	TB/HIV	CAMEROON	2		1	1	1	6		2	980	1
AANVFT	2010	1	3	1	1	2	1		1		2	1	2	MALARIA	CENTRAL	2		6	1	0	4		1	1956	1
EMCCRB	2010	1		4	1	1			1		5	1	2	TUBERCULOSIS/HI	CE	2		1	1	0				655	1
CJCLCO	2010	1	3	1	2	1			1		6	1	1		CENTRAL	2		3	0	0	4		1	1959	1
IWPGTA	2010	1		1	2	1			1		5	1	2	CONGENITAL/ADER	CE	2		6	1	0				656	1
IFP	2010	3	3	1	1	2			1		2	1	1		CENTRE	3		3	1	0	4		1	986	1
BTCAPE	2010	1	3	1	1	1			1		6	1	2	CHOLERA	CAMEROON	4	PROME SCHOOL	1	1	0	4		1	2047	1
MPNSDE	2010	1		1	1	1			1		5	1	2	EPILEPSY	CE	3		5	1	0				657	1
FPRHRI	2010	1	3	2	2	1			1		6	1	2	RHINO VIRUS INF	AMERICA	1		6	0	0			1	303	1
CDIIHC	2010	2	5	2	3	2			4	UNICEF		3	5		AFRICA	3		5	1	0	8		2	990	1
TTETAD	2010	1	1	2	1	1			1		6	1	2	MALARIA	SOUTH WEST	2		2	1	1	4		1	991	1
MNTTGA	2010	1	4	1	2	1			1		6	1	2	GLOUCOME	LITTORAL	2		6	1	0	4		1	992	1
ABEIFR	2010	1	3	2	1	2	1		1		2		2	MALARIA	CENTRE	2		3	1		4		2	1331	1
DLPEDD	2010	1		1	2	2	1		1		2	1	5		CE	2		5	0	0				658	1
MCECOO	2010	1	3	1	1	1			1		3	1	5		CE	2		1	1	0	4		1	842	1
TFIDAN	2010	1	3	3	1	2	4		5	GROUP DE R	2	1	3		AFRICA	3		6	1	0	6		1	1000	1
FPRHRI	2010	1	3	2	2	1			1		6	1	2	OTITIS MEDIA	AMERICA	1		6	0	0	9	USA-NATIONAL IN	2	1001	1
NSIPEI	2010				1	1			1		5	1	3		CENTRE	3		5	1	0	4		1	1342	1
VMUPCJ	2010	1	3	2	1	2	4		5	ACMS	5	1	3		CAMEROON	3		5	1	0	7		1	1005	1
AMFEOH	2010	1	3	4	2	1					6	1	2	OSTEONECROSE	CENTRAL	2		6	1	0	4		1	2045	1
NEEDGF	2010	1	3	1	2	1			1		2	1	5		CAMEROON	3		6	1	0	4		1	2044	1
NJREAC	2010	1	3	1	2	1			1		5	1	2	DIABETES	CENTRE	2		3	1	0	4		1	1013	1
NNADMH	2010	1	3	4	2	1			1		5	1	1		CENTRE	2		3	1	0	4		1	1014	1
NNEANS	2010	1	3	1	1	2	4		1		3	1	3		CAMROON	3		1	1	1	9	UNICEF,PAM/WHO	2	1015	1
NNPMLL	2010	1		1	1	1			1		5	1	2	LOA LOA[FILARIA	CE	3		2	0	0				659	1
NMPPPF	2010	1	3		2	1			1		6	1	2	MALARIA/BACTERI	CENTRE	1		6	0	0	4		1	1333	1
CLPCIP	2010	1	4	4	1	1			1		5	1	2	TUBERCULOSIS	CENTRE	2		5	1	1	4		1	1018	1
FMPHVM	2010	1	4	1	1	1			1		5	1	2	HEPATETIS	CENTRE	2		6	1	0	4		1	993	1
LMIAH	2010	1	1	2	1	2	1		2			1	2	HIV	CE	2		5	1	0	4		1	202	1
CMEWTC	2010	3			1	2	1		2		2	1	2	MANAGEMENT OF T	CA	2		6	1	1	9	WHO	2	155	1
MOECFC	2010	1	3	2	1	1			1		6	1	2	DIABETES	CE	2		6	1	0	4		1	18	1
KKCFFN	2010	1	3	4	2	1			1		6	1	2	VICTIMS/EMERGEN	CENTRAL	2		5	0	0	4		1	1972	1
PKMPVO	2010	1	3	4	1	2	5	BIOCHEMIST	1		1	1	2	MALARIA	SO	3		5	1	1	9	MICROSOFT INC	2	16	1
TKAAHS	2010	1	3	1	2	1			1		6	1	2	MALARIA		1		1	1	0	4		1	1973	1
DKPHSF	2010	1	3	1	2	1			1		6	1	1		CENTRAL	2		3	1	0	4		1	1974	1
FAPCPH	2010	3			1	1			1		4	1	5		CENTRE	2		5	0	0	4		1	1115	1
GTRIAD	2010	1	3	2	1	1			1		4	1	4		CENTRE	2		5	1	1	4		1	1116	1
TLPCNV	2010	1	2	1	2	1			5	ECOLE INTI	4	1	5		CENTRE	2		6	1	0	4		1	1117	1
KKFASG	2010	1	3	4	1	1			1		6	1	2	CVD	LITTORAL	2		5	1	0	4		1	1976	1
TNEBAS	2010	1	3	3	2	1			1		6	1	2	HIV	CENTRAL	2		5	1	0	4		1	1977	1
DNHARD	2010	1	3	3	3	1			1		6	1	2	HYPERTENSION	CENTRE	2		6	1	0	4		1	1297	1
KKFASG	2010	1	3	1	1	1			1		6	1	2	FIBRILLATION AU	LI	2		6	1	0	4		1	263	1
MWMPSA	2010	1	3	2	1	1			5	SOECIALISE	4	1	5		CENTRE	2		5	1	1	4		1	1125	1
DADUVB	2010	1	3	1	1	2	1		1		6	1	4		SW	3		6	0	0	4		1	265	1
ADCPRP	2010	1	4	1	1	2	1		1		2	1	2	POLYARTHRITE RH	CENTRE	2		6	1	0	4		1	1291	1
PCIAAS	2010	1	3	1	2	1			1		5		1		CENTRE			3	1	0	4		1	1129	1
TJPCIR	2010	3			1	1			1		4	1	1		CENTRE	2		3	0	0	4		1	1130	1
MMDSSF	2010	2	3	1	1	2	5	MEDICAL SOCIOLO	1		3	1	2	HIV/AIDS	CA	2		3	1	0	4		1	127	1
PSSE	2010	3	3	1	3				5	WHO			4		CA	3		5	0	0	8		2	209	1
BKEIPS	2010	2	3	1	1	1			1		3	1	4		CA	3		6	0	0	4		1	10	1
LCELTM	2010	1	1	2	1	2	1		5	ANRS	2	1	2	METABOLIC DISOR	CA	2		5	1	1	8		2	213	1
NMIHHG	2010	1	3	4	2	1			1		6	1	1		CE	2		3	1	0	4		1	143	1
YEERFB	2010	1	3	4	2	1			1		6	1	5		CE	2		5	1	0	4		1	144	1
PMDVNE	2010	1	3	4	1	2	1		1		2	1	1		CE	2		1	1	0	3		1	145	1
TAELIS	2010	1	3	1	1	2	5	PSYCHOSOCIOLOGI			3	1	5		CA	3		5	1	1	7		2	146	1
MSIUIC	2010	1	3	4	2	1			1		6	1	2	CARDIOVASCULAR	LI	2		5	1		4		1	147	1
WEERC	2010				2	2	3		1		2	1												123	1
YTENHA	2010	1	3	1	1	1			1		6	1	5		FAR NORTH			1	1	0	4		1	1081	1
EDISAS	2010	2	5	2	2	2	5	ECONOMIST	5	J-PAL EURO	2	2	1		CA	4	SCHOOL	2	1	1	8		2	156	1
TTPAEM	2010	2	3	1	1	1			1		3	1	2	EPILEPSY	NW	2		6	1	0	4		1	857	1
SPWMPT	2010	1	1	1	1	2	3		5	BIOCOLLECT			5			1			1	1	5		2	1061	1
JWPGTA	2010	1	3	1	2	1			1		6	1	2		CE	2		6	1	0	4		1	106	1
BLEHPC	2010	1	3	4	2	1			1		6	1	1		CENTRAL	1		3	1	1	4		1	1965	1
JOTLMR	2010	3	3	1	1	2	5	HISTORIAN	5	FOUNDATION		1	5		CAMEROON	4	RESEARCH INSTITUTIONS	2	1	0	2		2	1065	1
LCELTM	2010	1	3	2	2	2	1		5	1RD	2	1	2	HIV	CENTRE	2		5	1	1	8		2	1069	1
DTAESP	2010	1	1	2	1	2	1		5	SANOFI		2	2	MALARIA		2		6	1	1	3		1	1071	1
WSRP	2010	1	1	2	2	1			1			1	5		CE	2		3	1	0	4		1	104	1
BMECFP	2010	1	3	4	2	1			1		6	1	2	POLIOMYELITIS	SOUTH	3		6	0	0	4		1	1967	1
KMEPTV	2010	1		1	1	1			1		5	1	2	HIV/AIDS	AD	2		3	1	1				630	1
MNPAMD	2010	1	3	1	2	1			1		4	1	1		CE	2		3	1	0	4		1	162	1
YKCCPF	2010	1	4	4	1	1			1		5	1	5		CENTRAL	2		6	0	0	4		1	1971	1
NAAPHI	2010	2	4	1	1	2	5	NURSE	1		5	1	5		CE	2		5	0	0	4		1	168	1
MCDIVM	2010	1	3	2	1	2	3		4		2	1	2	AIDS	CAMEROON	2		1	1	0	5		2	1002	1
MLCMPO	2010	1	3	1	2	1			1		3	1	2	MALARIA/G.MEASL	CE	2		3	1	0	4		1	177	1
GYPHDU	2010	1	3	2	1	1			1		6	1	4		LI	2		6	1	0	4		1	277	1
ADCPRP	2010	1	3	4	1	2	1		1		2	1	2	RHUMATOID POLYA	CENTRE	2		6	1	0	4		1	1085	1
PBEFLP	2010	1	3	1	1	2	3		4		2	3	2	LETOSPIROSE	CE	2		6	1	0	5		2	22	1
DHPMSH	2010	1	3	4	2	2	5	BCH	4		4	1	2	METABOLIC SYNDR	CENTRE	2		5	1	0	4		1	1178	1
SSEAAE	2010	1	3	1	2	1			1		5	1	2	URINARY TRACT I		3			1	0	4		1	187	1
BGSPSA	2010	1	3	2	2	1			5	SPECIALISE	4	1	5		CENTRE	2		6	1	0	9	SPECIALISED NUR	1	1091	1
NEOVRH	2010	1	3	1	1	2	1		1		2	1	2	RETINOPATHIES	LITTORAL	2		6	0	0	4		1	1094	1
NAOGAU	2010	1	3	1	2	1	1		1		2	1	2	COMAR	CE	2		5	1	0	4		1	189	1
LVETSE	2010	2	3	2	2	2	5	NOT SPECIFIED	5	ACMS	5	1	3		CA	4	3 REGION MILITAIRE	5	1	0	7		1	21	1
FJSMAP	2010	1	3	2	1	1			1		3	1	2	HIV	CENTRAL	2		1	0	0	4		1	1970	1
NNPTPL	2010	1	3	2	2	1			1		6	1	2	DIABETES	NATIONAL	2		5	0	0	4		1	1099	1
KTPEHO	2010	1	3	1	2	1			1		5	1	2	HW/AIDS	WE	4	SCHOOL[UNIVERSITY]	5	0	1	4		1	167	1
NJNACC	2010	1	3	1	1	1			1		6	1	2	DIABETES	CENTRE	2		6	1	0	4		1	917	1
TPEFRM	2010	1	3	1	2	2	1		1		3	1	1		CE	2		1	1	0	4		1	853	1
IMPBMG	2010	1	3	6	2	2			5	IRD-OCEAC	2	2	2	MALARIA	CAMEROON	3		6	1	0	6		2	1233	1
NMIHHG	2010	1	3	4	2	1			1		3	1	1		CE	2		3	1	0	4		1	852	1
NKYDVM	2010	1	3	1	2	1			1		6	1	2	ANEMIA	CENTRE	2		1	0	0	4		1	896	1
OMAEAT	2010	1	4	4	2	1			1		6	1	2	TUMOR OF SALIVA	CAMEROON	2		6	1	0	4		1	897	1
FEPETC	2010	1	3	1	2	1			1		6	1	2	MANAGEMENT OGF	LITTORAL	2		6	1	0	4		1	899	1
MBIQPM	2010	1	4	1	2	2	2		3		2	1	3		CEMAC	4	PHARMACEUTICAL INSTIYUTIO NS	6	0	0	8		2	1004	1
NECLCH	2010	1	3	4	2	1			1		3	1	2	BLOOD CANCER	CE	2		6	1	0	4		1	851	1
BASDRI	2010	2	3	3	1	2	5	PHD IN NURSING	1		2	1	3		CAMEROON				1	0	8		2	978	1
BNHVCY	2010	1	3	2	2	1			1		3	1	5		CE	2		6	1	0	4		1	850	1
MSEEGS	2010	1	5	2	1	2	3		5	IRD BAMEND	2	1	3			3		5	0	0	6		1	1383	1
TNERHF	2010	1	3	1	1	1			5	CESTAM	4	1	2	HIV	CENTRE	2		5	0	0	7		1	1934	1
RMIMCP	2010	2	3	2	1	2	3		1		1	1	2	MALARIA	NATIONAL	3		6	0	0	7		1	913	1
CVPAMT	2010	1	3	4	2	1			1		6	1	2	MANAGEMENT OF V	CENRE	2		5	1	0	4		1	894	1
EEPRDN	2010	1	3	4	1	1			1		6	1	2	PORAL DISORDERS	CENTRE	2		6	0	0	4		1	921	1
KAEHVC	2010	1	3	1	1	1			1		6	1	2	HEPATITE B	CENTRAL	3		1	0	0	4		1	1927	1
DSEDCE	2010	1	3	1	2	1			1		5	1	2	HIV/AIDS	CENTRE	2		1	0	0	4		1	922	1
OAAADH	2010	3			1	1			1		6	1	1		CENTRE	2		3	0	0	4		1	924	1
DCPPST	2010	3	3	1	1	2			1		2	1	4		CENTRE	2		5	1	0	4		1	925	1
HVKAPE	2010	1	3	1	1	1			1		5	1	2	HIV/AIDS	CENTRE	2		3	1	0	4		1	927	1
LLMMAS	2010	1	3	1	1	1			1		6	1	1		CENTRE	2		1	1	0	4		1	928	1
MAEMIP	2010	1	3	1	1	2	1		1		2	1	4		CENTRE	2		5	1	0	4		1	929	1
HKESII	2010	1	5	1	1	1			1		6	1	2	DIABETES	CENTRE	2		5	1	0	4		1	930	1
KKFASG	2010	1	3	4	1	1			1		6	1	2	HEART DISEASE	LITTORAL	2		6	1	0	4		1	1415	1
MSFBPH	2010	1	3	4	2	1			1		6	1	1		CENTRAL	1		1	1	0	4		1	1931	1
RWCFCP	2010	3			1	2	2		1	UCSD SOM	1	2	2	CANCERS	CENTRE	2		5	1	0	8		2	1393	1
FADEIV	2010	1	3	2	1	2	1		1		2	3	2	HIV/AIDS	CAMEROON	1		1	1	0	9	ANRS-PEDIACAM	1	912	1
TNECSD	2010	3			1	1			1		5	1	2	HIV		2		2	0	0	4		1	1424	1
GCEUVG	2010	1		3	1	1			1		5	1	2	DYSPEPSIA	CE	2		5	0	0				639	1
MPHSCM	2010	2			1	2	5	NHRC	1		2		2	HIV	CAMEROON	3		5	1	0	6		2	875	1
TFISDC	2010	2	3	2	1	2	4		5	GRSP	2	1	2	MALARIA/ONCHOCE	WE	2		5	1	0	6		1	876	1
MCCDLM	2010	2	3	1	2	1			1		5	1	2	MENTAL DEFICIEN	CENTRE	2		5	0	0	4		1	878	1
NAEETP	2010	2	5		2	1			1			1	2	MALARIA	WEST	2		5	1	0	4		1	879	1
NTAECB	2010	1		1	1	1			1		5	1	2	SICKLE CELL ANE	WE	2		1	1	0				640	1
CTEINB	2010	2	3	2	2	2	3		4		2	1	2	BACTERTIAL NOSO	CENTRE	2		6	1	1	9	MOH	1	872	1
DBMNPV	2010	1	3	1	2	2	1		1		2	1	2	HIV	CENTRAL	1		5	1	0	4		1	1930	1
NWIRFZ	2010	1	3	4	1	2	5	SCD	4	GLOBAL VIR	2	2	2	INFLUENZA	CAMEROON	3		5	1	0	8		2	1400	1
DYCDCC	2010	1	5	2	1	2	1		2		2	1	2	DIABETES	CENTRE	2		6	1	0	7		1	871	1
DKDISP	2010	1		1	2	1			1		5	1	2	HIV/AIDS	WE	3		6	1	0				641	1
TUACEE	2010	1	3	1	1	1			1		3	1	2	CARDIAC INSUFIC	CENTRE	2		5	1	0	4		1	863	1
HGRSQS	2010	2		1	2	2	1		1		2	1	4		CE	3		5	1	0				644	1
RMRCTH	2010				2	2	3		1		2	1	1		CENTRE			3	0	0	4		1	1399	1
LECFCS	2010	3			3	2	1		1		6	1	1		CAMEROON	2		1	1	1	4		1	1928	1
NBVGTH	2010	1	3	1	2	2	3		1		3	1	2	SICKLE CELL ANE	CA	1		5	0	0				642	1
AAHRUG	2010	3			1	2	5	NUTRITIONIST	5	HELEN KELL	3	1	3		CAMEROON	3		1	1	1	8		2	889	1
NMCLHD	2010	1		1	2	2	1		1		2	1	2	DIABETES/HYPERT	CE	2		5	1	0				643	1
INPCVC	2010				1	1			1		5		5		CENTRE	2		1	1	1	4		2	891	1
DNCIGD	2010	1	3	4	1	1			1		3	1	2	ONCHOCERCOSIS	CAMEROON	2		6	1	0	4		1	860	1
NVKAPF	2010	1	3	1	1	1			1		6	1	1		CENTRE	2		3	1	0	4		1	893	1
PNVEHI	2010	1		4	1	2	3		1		2	3	1	HIV/AIDS	NA	3		5	0	0				638	1
FMEETV	2010	1	3	4	2	1			1		6	1	2	MENINGITIS	CENTRAL	2		1	0	0	4		1	1929	1
OTIDP	2010	1	1	1	2	2			2			1	2	MALARIA	CENTRE	2		6	0	0	7		1	1078	1
BAUPAD	2010	1	3	1	1	1			1		3	1	2	DIGESTIVE DISEA	CA	2		6	1	0	4		1	856	1
OHETCC	2010	1	3	1	1	1			1		3	1	2	OPHTALMIC TUMOR	CE	2		6	1	0	4		1	855	1
CCPHBD	2010	1	3	1	1	2	1		2		1	1	5		CENTRAL	2		5	1	0	4		1	1933	1
NNEQPN	2010	2	3	1	1	1			1		5	1	5		LITTORAL	3		5	1	0	4		1	1423	1
OBEVCC	2010	1	3	1	2	1			1		5	1	2	DIABETES	CENTRE	2		5	1	0	4		1	966	1
MACESP	2010	1	3	2	2	1			1		3	1	4		CE	2		5	1	0	4		1	846	1
HEEDGF	2010	1	3	1	2	2	1		1		2	1	2	FILARIASE	NATIONAL	3		6	1	0	4		1	1935	1
SKFRCP	2010	1	3	1	1	2	1		2		1	1	2	CARDIAC INSUFIC		2		5	1	0	3		1	959	1
MHPAMD	2010	1		1	2	1			5	PROFESSION	4	1	1		CE	3		3	1	0				648	1
NEPIOC	2010	1		3	1	1			1		5	1	5		LI	2		3	1	1				649	1
YTESNH	2010	1		1	1	1			1		5	1	1		FN	4	SCHOOL[PRIMARY]	1	1	0				650	1
MBEDQD	2010	1	3	1	2	1			1		5	1	2	HIV	CAMEROON	2		5	1	0	4		1	960	1
ETBANM	2010	2	3	1	1	1			1		3	1	2	TYPE 2 DIABETES	CE	2		5	1	0	4		1	844	1
FEPDHI	2010	1	3	1	1	1			1		5	1	1		NORTH WEST	2		3	1	0	4		1	961	1
NVRMAD	2010	1	3	2	2	1			1		5	1	2	POLYSYSTIC KIDN	NATIONAL	2		5	1	0	4		1	962	1
NEPICD	2010	1	3	3	1	1			1		5	1	1		LITTORAL	2		3	1	1	4		1	963	1
TNERHF	2010	1		1	1	1			5	CESTAM	4	1	2	HIV/AIDS	CE	2		2	0	0				646	1
CMCDST	2010				2	1			1		5	1	2	STREPTOCOCAL IN	CENTRE	1		6	1	0	4		1	965	1
NAVRCC	2010	1	3	1	1	1			5	CESTAM	5	1	5		CE	1		6	0	0				647	1
GLTAGM	2010	1	3	2	1	2	1		1		2	1	2	TB	CENTRE	2		5	1	0	4		1	967	1
ZKRPPC	2010	3			2	2	5	TEACHER	1		2	1	4		NATIONAL	2		5	1	0	8		2	968	1
AAERST	2010	1	3	4	1	1			1		6	1	5		CENTRAL	2		6	1	0	4		1	1943	1
ZMCAPF	2010	1	3	1	2	1			1		6	1	1		CENTRAL	2		3	0	0	4		1	1944	1
KMCCSM	2010	2	3	4	1	1			1		6	1	1		CENTRAL	2		3	1	0	4		1	1945	1
OSFAME	2010	1		3	3	1			1		5	1	1		FN	3		1	0	0				651	1
MCEPSD	2010	1	3	2	2	1			1		3	1	2	PAIN SYNDROME	CE	2		5	1	0	4		1	843	1
AMIHVC	2010		4	2	1	1			1		5	1	2	HEPATETIS B	CA	2		6	1	0				652	1
MJPIIG	2010	1	3	1	1	1			1		6	1	2	HELMINTHIASE	NW	3		6	0	0	4		1	1952	1
GDPMSV	2010	1		1	1	2	3		1		5	1	5		CE	2		5	1	0				653	1
NNSFCP	2010	1		1	2	2	1		1		2	1	5		CE	2		5	1	0				654	1
NWSSRT	2010	1	3	1	1	2	3		5	NGO		2	2	ZOONOTIC DISEAS	CENTRE			2	1	0	8		2	977	1
AGENSD	2010	1	3		1	1			1		5	1	2	HYPERTENSION	NORTH WEST	3		5	1	0	4		1	964	1
MNIBDE	2010	1	3	3	2	1			1		6	1	2	SICKLR CELL	CENTRE	2		1	1	0	4		1	948	1
KKTCCC	2010	1	3	4	1	1			1		6	1	2	COLORECTAL CANC	CENTRE	2		6	1	0	4		1	937	1
EMCCRS	2010	1	3	4	1	1			1		6	1	2	TB,HIV	CENTRE	2		1	1	0	4		1	938	1
KDPCHA	2010	1	3	2	1	1			1		6	1	2	HYPERTENSION	WEST	2		5	1		4		1	939	1
EPEGHC	2010	1	3	1	2	1			1		6	1	1		CENTRE			3	1	0	4		1	940	1
DSCECB	2010	1	3	1	2	1			1		3	1	1		CE	2		1	1	0	4		1	848	1
MPHSDE	2010	2	3	1	1	1			1		6	1	2	EPILEPSY	CENTRAL			4	1	0	4		1	1936	1
TMTCRP	2010	1	3	4	1	1			1		6	1	2	STROKE	CENTRAL	2		6	0	0	4		1	1937	1
TKAPNF	2010	1	3	1	1	1			1		6	1	1		LITTORAL	2		3	0	0	4		1	943	1
ENANSH	2010	1	3	5	1	2	1		1		2	1	3		CENTRAL	2		5	0	0	4		1	1938	1
BNHVCY	2010	1	3	2	2	1			1		6	1	5		CENTRE	2		6	1	0	4		1	945	1
AMAEDM	2010	1	3	4	1	1			1		3	1	2	HIV	CE	2		6	1	0	4		1	845	1
NAOCAU	2010	1	3	1	2	2	1		1		2		2	CANCER	CENTRE	2		5	1	0	4		2	947	1
ADPCCP	2010	1	3	1	2	1			1		6	1	2	DIABETES	CENTRE	2		5	1	0	4		1	957	1
WVEEAP	2010	1	3	2	2	1			1		6	1	2	DIABETES	CAMEROON	2		5	1	0	4		1	949	1
EEAPEF	2010	1	3	1	2	1			1		3	1	3		CAMEROON			1	1	0	4		1	954	1
MKPMRO	2010	1	3	4	2	1			1		6	1	2	HTA		2		5	1	0	4		1	1941	1
NKDVME	2010	1	3	1	2	1			1		6	1	1		CENTRE	2		1	1	0	4		1	955	1
YNDVRF	2010	1	3	1	2	1			1		6	1	2	DIABETES	CENTRE	2		5	1	0	4		1	946	1
MFMMCE	2010	1	3	4	2	1			1		3	1	1		CA	2		3	1	0	4		1	847	1
NNAECG	2010	1	3	1	1	1			1		6	1	2	GLAUCOMA	WEST	2		5	1	0	4		1	953	1
LLMMAS	2010	1	3	1	1	1			1		6	1	1		CENTRAL	2		1	1	0	4		1	1940	1
BCASFR	2010	1	3	1	2	1			1		6	1	4		CENTRE	2		5	1	0	4		1	951	1
MAEMIP	2010	1	3	1	1	2	1		1		2	1	4		CENTRAL	2		5	1	0	4		1	1939	1
EFEPLT	2010	1			2	1			1		5	1	2	MALARIA	CE	2		6	1	0				645	1
FKPLPS	2011	1	3	1	1	1			1		6	1	2	LIPODYSTROPHIE	LI	2		6	1	0	4		1	5	1
MNIRAS	2011	1	3	2	1	2	1		2		2	2	5		CA	4	WILDLIFE/FOREST AREA	6	0	0	6		2	11	1
YYPCPR	2011	1	3	1	1	1			1		6	1	2	POLYARTHRITE RH	LI	2		6	1	0	4		1	15	1
FFPCTU	2011	1	1	2	1	1			1			1	1		CE	2		3	1	0	4		1	199	1
NCPPOS	2011	1	3	1	1	1			1		1	1	5		LI	2		6	1	0	4		1	220	1
CNESLA	2011	1	1	1	1	2	1		2		2	1	2	HIV	NW	2		5	1	0	3		2	198	1
SMFOCC	2011	1	3	1	2	1			1		1	1	2	CANCERS	LI	2		6	1	0	4		1	218	1
AUBULE	2011	1	3	3	1	2	1		4		2	1	2	BURULIULCER	CA	3		5	1	1	8		2	208	1
DNH	2011	1	1	2	2	1			1			1	2	DIABETES	CE	2		5	1	0	4		1	197	1
KCCAMS	2011	1	3	1	2	2	1		2		2	1	3		CE	4	SCHOOL	2	0	0	3		1	7	1
BKSIPS	2011	2	3	1	1	1			1		3	1	4		CA	2		6	0	0	4		2	9	1
GPBULE	2011	1		3	1	2	4		4	SWISO TROP	1	2	2	BURULI ULCER/LE	CA	3		6	1	1	1		2	662	1
SAGPDH	2011	1	3	1	2	2	3		1		1	2	5		CA	1		5	1	0	4		2	72	1
MEANPE	2011	3			1	2	3		5	IRD		2	1		CA	2		3	0	0	6		1	159	1
KNFBAE	2011	1	3	1	1	1			1		6	1	2	MANAGEMENT OF T	CE	2		6	1	0	4		1	158	1
YMSSSC	2011	1	3	2	2	2	1		4		2	2	3		AK	2		6	1	0	8		2	429	1
NNLPPW	2011	1	3	1	2	1			1		4	1	1		NO	2		3	1	0	4		1	157	1
BNFAFS	2011	1	3	3	1	2	3		4		2	1	2	INFLUENZA	CE			1	1	0	5		2	151	1
TDPSAC	2011	1	3	1	2	2	1		1		2	1	2	HIV/CANDIDIASIS	CE	2		5	1	0	4		1	431	1
MDCMCS	2011	1	3	1	2	1			1		6	1	2	HEIMINTYIASE	LI	3		2	1	0	4		1	30	1
NCPPNO	2011	1	3	1	1	1			1		6	1	2	MANAGEMENT OF	CA	2		5	1	0	4		1	171	1
MTFDAT	2011	1	3	1	2	1			1		6	1	2	DIABETES	CE	2		6	1	0	4		1	29	1
BDPTPD	2011	1	3	2	1	1			1		6	1	1		CE	2		1	1	0	4		1	60	1
AFEGCW	2011	1	3	1	1	1			1		6	1	2	HPV	SO	2		3	1	0	4		1	59	1
ENPHAE	2011	1	3	1	2	1			1		5	1	2	HYPERTENSION	CE	4	SCHOOL	5	1	0	4		1	401	1
ENEIPU	2011	1	3	1	2	1			1		3	1	2	MALARIA	CA	3		6	0	0	4		1	105	1
OBEDVH	2011	1	3	2	1	2	5	NOT MENSIONED	5			2	2	VIRAL INFECTION	CA	2		6	1	0	8		2	26	1
CGANAE	2011	1	3	5	1	1			1		6	1	2	ASTHME	CE	2		6	1	0	4		1	28	1
SKNSDS	2011	1	3	1	1	1			1		6	1	2		LI	2		5	1	0	4		1	32	1
MTECPT	2011	1	3	1	2	1			1		6	1	2	HW/AIDS	CA	2		3	1	0	4		1	186	1
DFRTHA	2011	1	3	1	3	1			1		5	1	1		CE	2		3	0	0	4		1	194	1
MMBGCM	2011	1	3	1	2	1			1		6	1	1		CE	2		1	1	0	4		1	192	1
AEEPFR	2011	1	3	2	1	1			1		5	1	2	RHMATOIDES	CA	2		6	0	0	4		1	403	1
SFRPCF	2011	1	3	1	1	2	1		1		2	1	2	PALUDSME	LI	3		6	1	0	4		1	19	1
ABIEPA	2011	3			2	1			1		3	2	2	HIV	CA	4	FIRMS/COMPANIES	5	1	1	6		2	64	1
TMIPAG	2011	1	3	2	1	1			1		4	1	2	AIDS	CE	2		5	1	0	4		1	407	1
LSPAAC	2011	1	3	3	1	1			1		6	1	1		WE	2		3	1	0	4		1	166	1
FRPSOI	2011	1	3	2	1	2	1		5	CARTER CEN	2	2	2	ONCHOCERCIASIS	CA	3		6	1	1	8		2	410	1
TSECTM	2011	1	3	1	2	1			1		2	1	5		CE	2		6	0	0	4		1	195	1
MKCPAM	2011	1	3	1	1	1			1		6	1	2	ASTHMA	CA	2		5	1	0	4		1	184	1
MFSAFE	2011	1	3	4	1	1			1		6		1		LI	2		3	1	0	4		1	182	1
ESPIPV	2011	1	3	1	2	1	1		1		2	1	2	HW/AIDS	CE	2		5	1	0	4		1	181	1
TBEDQL	2011	2	3	1	2	1			1		6	1	4		CE	1		5	0	0	4		1	180	1
SMPAOC	2011	1	3	1	1	1			1		6	1	2	OSTITIS	LI	2		5	0	0	4		1	179	1
KYESA	2011	1	3	1	2	1			1		6	1	2	EPILEPSY	LI	2		5	1	0	4		1	178	1
SNECPO	2011	1	3	1	2	1			1		6	1	2	HIV/AIDS	CE	2		6	1	0	4		1	173	1
JMEIHZ	2011	1	3	1	2	1			1		6	1	2	HUMAN PAPILLONA	CE	2		3	0	0	4		1	188	1
OMAEAT	2011	1	3	1	2	1			1		6	1	2	CANCER	CA	2		6	1	0	4		1	294	1
NKDVEA	2011	1	3	1	2	1			1		6	1	1		CE	2		1	1	0	4		1	305	1
NMECEC	2011	1	3	2	1	1			1		6		1		CE	2		1	1	0	4		1	304	1
TNEPBT	2011	1	3	1	1	1			1		6	1	2	CHLAMYDIA	CE	2		5	0	0	4		1	34	1
MTPTHD	2011	1	3	2	3	1			1		6	1	2	HEMORRAGIES DIG	LI	3		6	1	0	4		1	302	1
KSPNMS	2011	1	3	1	2	1			1		5	1	2	STAPHILOCOCUS	CA	2		5	1	0	4		1	301	1
MUEPDS	2011	1	3	1	2	1			1		6	1	2	PARA GONIMOSE	CE	3		6	1	0	4		1	300	1
MRECLM	2011	2	3	2	1	1			1		5	1	3		CA	2		6	0	0	4		1	299	1
MNIBED	2011	1	3	3	2	1			1		6	1	2	BUCCO-DENTAIRE	CE	2		1	1	0	4		1	298	1
TNSABS	2011	1	3	2	3	1			1		6	1	2	BITHORZIOSE	WE	3		6	1	0	4		1	297	1
EFFIAA	2011	1	3	1	2	1			1		4	1	5		NW	2		6	1	1	4		2	282	1
MEPMCU	2011	1	3	1	2	1			1		6	1	2	UROPATHIES	CE	2		1	1	0	4		1	295	1
NSCWTL	2011	1	3	1	2	1			1		6	1	2	HEART FAILURE	CE	2		5	1	0	4		1	45	1
KMEPTV	2011	1	3	1	1	1			1		6	1	1		AD	2		1	1	1	4		1	293	1
NZECIO	2011	1	3	2	1	1			1		5	1	1		CE	2		3	1	0	4		1	291	1
NEEDAI	2011	1	3	1	2	1			1		5	1	1		CE	2		3	1	0	4		1	290	1
AHETRT	2011	1	3	1	1	2	1		1		2	1	2	AIDS	CE	2		6	1	0	4		2	289	1
EMCPEN	2011	1	3	1	2	1			1		5	1	1		FN	2		3	1	0	4		1	288	1
KTPCBO	2011	1	3	2	1	1			5	SNS Y'DE	4	1	1		CENTRE	2		1	0	1	9	SPECIALISED NUR	1	1087	1
NMEVPS	2011	1	3	2	1	1			1		6	1	2	PNEUMOCOCCAL IN	CE	2		6	1	0	4		1	287	1
BASAPG	2011	1	3	2	3	1			1		6	1	1		CE	2		2	1	0	4		1	285	1
MKIOQP	2011	1	3	2	3	1			1		4	1	1		CE	2		3	0	0	4		1	286	1
NMELCA	2011	1	3	1	1	1			1		6	1	2	ANEMIA SEVER	CE	2		1	1	1	4		1	296	1
UTLVZI	2011	1	2	2	1	2	5	BIOTECHNOLOGY E	5	JHUCIR-GVF	5	3			CA	2	ZOO	6	1	0	6		2	309	1
KNERSA	2011	1	3	1	2	1			1		6	1	5		CE	1		5	1		4		1	318	1
MMERPP	2011	1	3	4	1	1			1		6	1	1		CE	2		1	1	0	4		1	326	1
LPIPFE	2011	1	3	4	2	1			1		6	1	2	MALARIA	CE	2		3	1	0	4		1	327	1
AMRFMM	2011	1	3	3	1	1			1		6	1	1		CE	2		3	1	0	4		1	328	1
NEEQOV	2011	1	3	2	2	2	1		1		2		2	HIV/AIDS	LI	1		5	0	0	4		1	330	1
MJHHGD	2011	1	3	4	1	1			1		6	1	1		LI	2		3	1	0	4		1	332	1
IDETUM	2011	1	3	1	2	2	5	SOCIOLOGIST	5	ACMS	3	1	3		NA	3		3	0	0	9	ACMS	1	336	1
DKEDAT	2011	1	3	4	2	1			1		3	1	2	HIV/AIDS	CE	2		5	1	0	4		2	337	1
MNIRAA	2011	1	3	2	1	2	3		5	CREMER		2	2	HIV	CA			5	0	0	6		2	48	1
NFEEBS	2011	1	3	2	1	1			1		6	1	3		CE	2		6	1	0	4		1	306	1
WAMMCF	2011				1	1			1		3	1	5						0	0	4		1	362	1
NNPCHR	2011	1	3	1	2	1			1		6		1		WE	2		1	1	0	4		1	308	1
TYVSPH	2011	1	3	1	1	1			1		6	1	2	HYPERTENSION	CE			5	1	0	4		1	371	1
FTPCPP	2011	1	3	4	2	1			1		6	1	1		LI	2		3	1	0	4		1	372	1
NEEQDV	2011	1	3	2	2	2	1		1		2	1	2	HIV	WE	2		6	1	0	4		1	373	1
NNGPQS	2011	1	5	2	2	1			1		6	1	5		CE	2		6	1	0	4		1	374	1
IHDFPV	2011	2	3	1	1	1			1		6	1	4		CE	2		5	1	0	4		1	375	1
TTECTM	2011	1	3	1	2	2	1		1		2	1	5		CE	1		6	0	0	4		1	376	1
NOAEMC	2011	1	3	1	2	1			1		6	1	2	CHRONIC DISEASE	LI	2		1	1	0	4		1	383	1
MFHCBR	2011	1	3	2	2	1			1		6	1	5		CE	2		5	1	0	4		1	384	1
MNATPP	2011	1	3	1	2	1			1		6	1	2	PATHOLOGIES OF	CE	2		6	0	0	4		1	385	1
EEAPEV	2011	1	3	1	2	1			1		3	1	2	PNEUMOCOCAL INF	CA	2		6	1	0	4		1	281	1
HDPPMD	2011	1	3	2	1	2						1	2	HIV,HBH,HCV	CA	1		5	1	1	9	BIOCOLLECTION W	2	51	1
LCELTM	2011	1	3	2	2	2	1		5	AMRS	2	3	2	METABOLIC DISOR	CE			5	1	1	8		2	133	1
ETBANM	2011	1	3	1	1	1			1		6	1	2	DIABETES	CE	2		6	0	0	4		1	264	1
KKTCC	2011	1	4	4	1	1			1		6	1	2	CANCER	CE	2		6	1	0	4		1	262	1
BNVCHC	2011	1	3	3	2	1			1		6	1	2	CARCINOME	CE	2		6	1	1	4		1	261	1
KGIAIH	2011	1	3	2	1	1			1		6	1	2	AMIBIASE	CE	2		6	1	0	4		1	260	1
NEEY	2011	1	3	2	3	1			1		6	1	2	EPISTAXIS	CE	2		6	1	0	4		1	258	1
BAUPAD	2011	1	3	1	1	1			1		6	1	3		CA	2		6	0	0	4		1	257	1
KSPNCM	2011	1	3	1	2	1			1		5	1	2	STAPHILOCOCAL I	CA	2		5	1	0	4		1	256	1
OHAETC	2011	1	3	1	1	1			1		6	1	2	C ANCERS	CE	2		6	1	1	4		1	255	1
TKEAPN	2011	1	3	1	1	1			1		6	1	5		LI	2		1	1	0	4		1	250	1
NOVCSP	2011	1	3	1	2	1			1		5	1	5		CE	2		3	1	0	4		1	283	1
TTERPV	2011	1	3	1	2	1			5	CESTAM	4	1	2	HEPERTITIS B	CE	2		1	0	0	4		1	125	1
NEEDAT	2011	1	3	1	1	2	1		1		5	1	1		CE	2		3	1	0	4		1	268	1
SKNSDS	2011	1	3	1	1	1			1		6	1	2	HIV	LI	2		5	1	0	4		1	394	1
GMEPEA	2011	1	3	1	1	2			1		6	1	2	EPILEPSY	CE	2		1	1	0	4		1	237	1
NNDNEA	2011	1	3	4	1	1			1		6	1	1		CE	2		1	1	0	4		1	236	1
CDPMNM	2011	2	3	1	2	2	5	MARKETING SPECI	5			1	2	MALARIA	CA	3		5	1	0	7		1	139	1
OBDVGP	2011	1	3	2	1	2	3		2		2		5		CE	2		5	1	0	6		2	232	1
HNPCIN	2011	1	3	2	2	1			1		6	1	1		LI	2		1	1	0	4		1	141	1
KKEDCN	2011	1	3	2	2	1			1		6		1		CE	2		1	1	0	4		1	397	1
TJEIHU	2011	1	3	1	2	1			1		6	1	2	HPV	CE	2		3	1	0	4		1	398	1
NSPESO	2011	1	3	1	2	1			1		4	1	2	OBESITE	CE	3		6	0	0	4		1	3	1
FKHHRP	2011	1	3	1	1	2	3		1		2	1	1	HIV/A,M/HEPATIT	WE	2		6	1	0	4		1	124	1
NDMCHD	2011	1	3	4	2	1			1		6	1	1		LI	2		1	1	0	4		1	81	1
MSOTHB	2011	1	3	2	2	2	4		1		2	2	2	HIV/TB	NO	1		5	1	0	8		2	69	1
DBEPAH	2011	1	3	2	1	1			1		5	1	1		CE	2		3	1	0	4		1	280	1
MMPCCH	2011	1	3	2	1	1			1		6	1	2	HYPOSPADIAS	CE	2		1	1	0	4		1	279	1
AFIPFE	2011	1	3	4	2	1			1		6	1	1	MALARIA	CE	2		3	1	0	4		1	90	1
GMPAVC	2011	1	3	4	2	1			1		6	1	2	AVC	LI	2		6	1	0	4		1	89	1
	2011	1	3	4	2	1			1		6	1	2	COLORECTAL CANC	CA	2		6	1		4		1	88	1
AERINE	2011	1	3	2	2	1			1		6	1	1		CE	2		3	0	0	4		1	87	1
KNMM	2011	1	3	4	2	1			1		6	1	1		LI	2		3	1	0	4		1	86	1
TKECDC	2011	1	3	3	1	1			1		6	1	1		CE	2		3	1	0	4		1	278	1
BNHYCY	2011	1	3	2	2	1			1		6	1	3		CE	2		6	0	0	4		1	266	1
KKAEFA	2011	1	3	4	1	1			1		6	1	2	FORE ARNU FRACT	WE	2		1	1	0	4		1	82	1
	2011	2	3	1	1	2	1		1		2	1	3		CA	3		6	1	0	4		1	267	1
GITOFE	2011	1	3	4	2	1			1		6	1	1		CE	2		1	1	0	4			80	1
CNPPDL	2011	1	3	4	1	2	1		2		2	1	2	LIVER CIRRLIOSI	NO	2		5	0	0	3		1	79	1
CDCNPC	2011	1	3	2	1	1			1		6	1	2	TOXOPLASMOSIS	CE	2		5	1	0	4		1	276	1
AAGSH	2011	1	3	2	1	1			1		6	1	2	GASTRITIS	CE	2		6	1	0	4		1	274	1
TEPFMN	2011	1	3	3	2	1			1		6	1	1		CE	2		1	1	0	4		1	273	1
KYPDOA	2011	1	3	1	1	1			1		6	1	3		WE	4	SCHOOL	2	1	0	4		1	272	1
MMOMDM	2011	1	3	2	2	1			1		6	1	1		CE	2		1	1	1	4		1	271	1
WMFVTP	2011	1	3	1	2	1			1		6	1	2	MALARIA	SO	2		6	1	0	4		1	270	1
EEMCEU	2011	1	3	1	2	2	4		1		2	1	2	EPILEPSY	CE	2		6	0	0	4		1	269	1
LAARPH	2011	1	3	1	1	1			1		6	1	2	RHUMATOLOGIE	LI	2		2	1	0	4		1	4	1
DKEPTM	2011	1	3	4	2	1			1		6	1	1		WE	2		3	1	0	4		1	83	1
BBPLSE	2011	1	5	1	2	1			1		5	1	5		CENTRE	1		4	1	0	4		1	1132	1
ATRESH	2011	1	4	1	1	2			1		5	1	2	TRYPONOSOMIASIS	OSUTH WEST	2		6	0	0	4		1	1157	1
LNEPFD	2011	1	3	1	2	1			1		6	1	4		WEST	2		5	1	0	4		1	1139	1
CKMFFP	2011	1	3	1	2	1			1		6	1	1		CENTRE	2		3	1	0	4		1	1138	1
DNHARS	2011	1	5	1	1	1			1		6	1	2	DIABETES	CENTRE			5	1	0	4		1	1137	1
TNEOFE	2011	1	3	1	2	1			1		6	1	2	MANAGEMENT OF C	CENTRE	2		6	1	0	4		1	1136	1
NSRCPA	2011	1	5	1	1	1			1		6	1	1		CENTRE	2		3	1	0	4		1	1135	1
NKIVMA	2011	1	3	3	1	1			1		6	1	2	MALARIA/HIV				1	0	0	4		2	1141	1
ODRGCA	2011	1	5	2	2	1			1		5	1	2		CENTRE	2		3	1	0	4		1	1133	1
SNMOTC	2011	1	3	4	2	1			1		6	1	2	CONGENITAL TOXO	CENTRE	2		1	1	0	4		1	1142	1
TCPVCM	2011	3			1	1			1		6	1	2	CARDIAC INSUFFI	NORTH WEST	2		5	1	0	4		1	1131	1
NPSOAP	2011	1	3	1	2	1			1		6	1	2	HYPERTENSION	CENTRE	2		5	1	0	4		1	1128	1
NFPRIV	2011	1	3	1	2	1			1		6	1	1		CENTRE	2		3	1	0	4		1	1127	1
ZNECHP	2011	1	3	2	1	2	1		1		2	1	3		CENTRE	2		5	1	0	4		1	1126	1
NKCAPN	2011	1	3	2	2	1			1		6	1	4		WEST	2		5	1	0	4		1	1124	1
FADPMP	2011	2	3	1	1	2	1		1		2	1	5		CAMEROON	2		5	1	1	4		1	1123	1
APRNAP	2011	2	3	2	1	1			5	TRAINING S	4	1	5		CENTRE	2		5	1	0	4		1	1122	1
TSSPAG	2011	1	3	4	1	1			5	SPECIALISE	4	1	5		CENTRE	2		5	1	0	4		1	1134	1
NDIACC	2011	1	3	2	2	1			1			1	2	HIV	CENTRAL	2		3	1	0	4		1	1916	1
EFSSS	2011	1	3	1	3								1		CAMEROON	2		5	1	0	8		2	1059	1
CNESLA	2011	1	5	2	1	2	1		2		2	1	2	HIV	NORTH WEST	2		5	1	0	3		1	1696	1
GBPBNS	2011	2	3	1	1	2			5	IFORD	2	1	5		CAMEROON	2		2	1	0	6		2	1701	1
KEQPAE	2011	1	3	1	1	2	1		1		1	1	1		CAMEROON	3		3	1	0	4		1	1702	1
DPHPGD	2011	1	3	1	1	1			1		5	3	2	HPV	CAMEROON	2		3	1	0	4		1	1706	1
NBLDDR	2011	2	3	1	1	2	5	EDUCATIONAL SCI	5	ARISE/UNIV	2	1	4		CAMEROON				0	0	6		2	1708	1
CNDSFE	2011	1	3	4	1	1			1		6	1	5		WEST			3	1	0	4		1	1140	1
AJECEM	2011	1	3	4	1	1			1			1	1		CENTRAL	2		1	1	0	4		1	1914	1
GMMCTM	2011	1	3	1	2	1			1		3	1	1		CAMEROON	2		3	1	0	4		1	1119	1
MNAAET	2011	1	3	4	2	1			1			1	2	CANCER	CAMEROON	2		3	1	0	4		1	1917	1
MEACUE	2011	1	3	4	2	1			1			1	2	CANCER	CAMEROON	2		3	1	0	4		1	1918	1
NABPTP	2011	1	3	4	2	1			1			1	2	DIABETES	CENTRAL	2		5	1	0	4		1	1919	1
HGPBFR	2011	1	3	1	2	1			1		6	1	2	SICKLE CELL	CENTRE	2		6	1	0	4		1	1146	1
NNFRCC	2011	1	3	1	2	1			1		6	1	1		CENTRE	2		3	1	0	4		1	1145	1
KYEPCC	2011	1	2	1	2	1			1		6	1	1		CENTRE	2		3	1	0	4		1	1144	1
MMPTRF	2011	1	3	2	2	1			5	CESTAM	4	1	1		CENTRE	2		3	1	0	4		1	1143	1
ZSHPGD	2011	1	3	1	1	2	1		1		2		2	CERVICAL CANCER	CAMEROON	2		3	1	0	3		1	1714	1
NNMDIP	2011	1	3	2	2	1			1		6	1	5		CENTRE	2		5	1	0	4		1	1082	1
DGETSV	2011	1	3	2	2	1			1		6	1	1		LITTORAL	2		1	1	0	4		1	1093	1
'KCROF	2011	2	3	1	1	2	4		1		1	1	3		EAST	3		5	1	0	4		1	1949	1
NSPCPH	2011	3			1	1			5	SPECIALISE	4	1	2	HYPERTENSION	CENTRE	2		5	1	0	9	SPECIALISED NUR	1	1090	1
TFMPAP	2011	1	3	2	2	2	5	NURSE	5	SNS	4	1	1		CENTRE	2		1	1	0	9	SPECIALISED NUR	1	1089	1
KNSEEA	2011	1	3	2	2	1			5	SNS Y'DE	4	1	1		CENTRE	2		1	1	1	9	SPECIALISED NUR	1	1086	1
KMGICD	2011	1	3	1	2	1			1			1	2	DIABETES	CENTRAL	2		5	1	0	4		1	1950	1
MRCDFA	2011	1	3	4	2	2	1		1		2	1	1		CENTRAL			1	0	0	4		1	1924	1
NMROPV	2011	1	3	1	2	1			1		6	1	2	MANAGEMENT OF C		2		5	1	0	4		1	1083	1
NDMCHG	2011	1	3	4	2	1			1		6	1	1		LITTORAL	2		1	1	0	4		1	1098	1
KFPTHP	2011	1	3	4	2	1			1		6	1	2	HIV	CENTRE	2		6	1	0	4		1	1080	1
HNPCIN	2011	1	3	2	2	1			1		6	1	1		LITTORAL	2		1	1	0	4		1	1079	1
DDIAHG	2011	1	3	1	2	1			1		4	1	2	DIABETES	CENTRAL	2		6	1	0	4		1	1951	1
AESPF	2011	1	1	2	3	2			5	SANOFI AVE		3	2	MALARIA		2		6	1	0	8		2	1074	1
KS	2011	1	1	2	3	2	1		1		2	3	2	HEART DISEASE		2		5	1	0	8		2	1073	1
SBENPF	2011	1	3	1	2	2	3		1		2	2	3		FAR NORTH	4	PRIME SCHOOL	1	0	0	4		1	1953	1
BSSMVA	2011	1	3	1	1	2	1		5	MINSANTE	2	1	5		CAMEROON	3		5	1	0	9	MINSANTE	1	1060	1
NNMMCH	2011	1	3	1	1	1			1		6	1	1		CENTRE	2		3	1	0	4		1	1084	1
NWECPS	2011	1	3	1	1	1			1		6	1	2	VIRAL HEPATITID	CENTRAL	2		5	0	0	4		1	1948	1
DJPCPP	2011	1	3	1	1	1			1		5	1	2	HIV		2		5	1	0	4		1	1693	1
VEEEVH	2011	1	3	2	2	1			1		6	1	4		LITTORAL	2		5	1	0	1		1	1118	1
KNERSA	2011	1	3	1	2	1			1		6	1	3		CENTRAL	3		6	1	0	4		1	1947	1
BBPMPA	2011	1	3	1	2	2	5	NURSE	1		4	1	5		CENTRE	2		5	1	0	4		1	1114	1
SBPABC	2011	1	3	2	2	1			5	CFPP	4	1	2	DIABETES	CENTRE	2		6	1	0	4		1	1113	1
DKPCAO	2011	1	3	1	1	2	5	NURSE	1		4	1	1		CENTRE	2		5	1	0	4		1	1112	1
EDIAPP	2011	1	5	1	2	1			1		5	1	5		CENTRE	3		5	1	0	4		1	1111	1
KAERCH	2011	1	3	4	1	2	1		1		2	1	2	CATARACT	CENTRE	2		5	1	0	4		1	1095	1
YAPRPP	2011	2	3	1	3	1			1		4	1	5		CENTRE	2		5	1	1	4		1	1109	1
GLAETT	2011	3			2	1			1		3	2	2	HIV	LITTORAL,CENTRE	2		5	1	0	4		1	1096	1
NOMPAC	2011	1	3	1	2	1			1		4	1	5		CENTRE	2		5	1	0	4		1	1107	1
TNPHPI	2011	1	3	1	2	1			1		6	1	2	HIV	CENTRE	2		5	1	0	4		1	1105	1
GKSOPH	2011	1	3	2	1	2	5		5	CREPD	2	3	3		CAMEROON	3		5	1	1	6		2	1168	1
NSPESO	2011	1	3	1	2	1			1		3	1	1		CENTRE	3		2	1		4		1	1102	1
NLHVMB	2011	2	3	2	1	1			1		6	1	2	MALE INFERTILIT	LITTORAL	2		4	1	0	4		1	1101	1
DDAMSZ	2011	1	3	1	1	1			1		6	1	2	ASTHMA	WEST	4	SCHOOL	2	1	0	4		1	1100	1
KAJSPS	2011	1	3	1	2	1			1		5		4		CENTRE	2		5	1	0	4		1	1120	1
KNSEEA	2011	1	3	2	2	1			1		4		1		CENTRE	2		1	1	1	4		1	1110	1
LBBASU	2011	1	3	2	2	1			1		5	1	2	BACTERIAL INFEC	CENTRE	2		6	0	0	4		1	1425	1
EKCCMC	2011	1	3	4	1	1			1		5	1	5		CENTRE	2		3	1	0	4		1	1695	1
PCIAAS	2011	1	3	1	2	1			1		5	1	1		CENTRE	2		3	1	1	4		1	1301	1
NEOVRH	2011	1	3	2	1	2	1		1		2	1	2	OCCLUSIONS VEIN	LITTORAL	2		6	1	0	4		1	1303	1
FAIECE	2011	1	3	1	2	2	1		1		2	1	2	THYROIDE DISEAS	CENTRE	2		6	0	0	4		1	1306	1
NPACRM	2011	1	1	2	1	1			1		5	1	2	HIV/AIDS	CENTRE	2		5	1	0	4		1	1320	1
ZYEIPP	2011	1	3	1	1	2	5	ECONOMICS	5	IFORD	2	2	5		CAMEROON	3		5	0	0	6		1	1323	1
MFEMAD	2011	1	3	2	1	2	4		4		2	2	2	HIV/AIDS	CAMERON	3		6	1	0	5		2	1226	1
NWISC	2011	1	3		1	2	1		1		2	2	2	INFLUENZA	CAMEROON	2		6	1	0	8		2	1330	1
FADPMP	2011	1	3	1	1	1			1		2	1	3		CAMEROON	3		5	1	0	4		1	1228	1
JCIDMP	2011	1	3	1	1	2	1		1		1	1	2	DIABETES	CAMEROON	2		5	1	1	4		1	1469	1
HEVCTN	2011	1	3	1	2	1			1		3	1	2	HIV	SUTH WEST	2		2	1	0	4		1	1475	1
MNCOZO	2011	1	3	2	1	1			1		6	1	2	HIV/OPHTALMIC Z	CAMEROON	2		6	1	0	4		1	1476	1
MKIDQP	2011	1	3	1	2	1			1		4	1	1		CENTRE	2		3	0	0	4		1	1197	1
NATIFF	2011	1	3	4	1	1			1		3	1	2	MALARIA	CENTRE	2		1	1	0	4		1	1490	1
TAGMC	2011				1	2	1		1		1	1	2	FUNGAL DISEASE	CENTRE	1			1	1	3		1	1491	1
LSRMEC	2011	3			2	2	5	SENIOR TECHNICA	4	ACADEMY FO		2			CAMEROON			5	1	0	6		2	1492	1
MJCCDE	2011	1	3	1	1	2	1		2		1	1	2	DIABETES	CENTRE	2		5	1	0	3		1	1328	1
NCEETH	2011	1	3	1	2	1			1		6	1	2	TRYPONOSOMIASE	SOUTH	3		6	1	0	4		1	1278	1
ONDIGP	2011	1	3	1	2	2	1		1		2	1	5		CENTRE	3		6	1	0	4		1	1265	1
GMREPG	2011	1	3	1	2	1			1		6	1	2	CHRONIC GASTRIT	CENTRE	2		5	1	0	4		1	1260	1
GLAACT	2011	2	4	1	1	1			1		4	1	2	HIV/AIDS	CAMEROON	2		6	0	0	4		1	1259	1
JOIAPR	2011	1	3	4	2	1			1		5	1	2	HIV/AIDS	CENTRE	2		6	1	0	4		1	1258	1
BAHGDS	2011	1	3	1	1	1			1		6	1	2	HIV/AIDS	SOUTH	2		6	1	0	4		1	1271	1
EBPAES	2011	1	3	1	1	2	1		1		2	1	1	LYMPHONE NON AO	CENTRE	2		1	1	0	4		1	1272	1
MTPBSA	2011	1	3	2	2	1			1		5	1	2	OCULER INFECTIO	CENTRE	2		6	1	0	4		1	1222	1
KAERCC	2011	1	3	4	1	2	1		2		2	1	2	CATARACT	CENTRE	2		6	1	0	4		1	1276	1
EMVI	2011	2	3	4	3								2	HIV	CAMEROON	2		6	1	0				1494	1
CVDLPC	2011	1	3	1	2	1			1		5	2	2	CERVICAL CANCER	CENTRE	2		3	1	0	4		2	1279	1
IMIGET	2011	1	3	6	2	2	1		4		2	3	2	MALARIA	CAMEROON	2		6	1	0	6		2	1280	1
BM	2011	3			3	1			1		3	1	3		CAMEROON	3		4	0	0	4		2	1285	1
RPMPMK	2011	1	3	2	1	2	1		5	HOPTAUX UN	1	2	1		LITTORAL	2		1	1	0	4		2	1238	1
TNTIOE	2011	2	3	1	1	1			1		4	1	2	AIDS	CENTRE	2		2	0	0	4		1	1288	1
GMIPFR	2011	1	3	1	1	2	3		1		3	1	2	AIDS	CENTRE	2		6	0	0	4		1	1290	1
ANPEAP	2011	1	3	2	1	2	1		1		2	2	1		CAMEROON	2		5	1	0	4		2	1229	1
MLENSA	2011	1	5	4	2	1			1		5	1	2	HELICOBCCLER PY	CENTRE	2		6	1	0	4		1	1253	1
PPOSDM	2011	3	3	1	3	2		ACMS	5			3	3		CAMEROON	3		5	1	0	7		2	1684	1
TFATHT	2011	1	4	1	2	1			1		6	1	2	MANAGEMENT OF E	CAMEROON	2		5	0	0	4		1	1542	1
JAMESG	2011	1	3	3	1	2	3		4		2	1	1		SOUTH WEST			1	1	0	6		1	1655	1
CDICOA	2011	1	5	2	2	2	5	OPTHALMOLOGIST			2	1	2	EYE DISEASE	CENTRE	2		5	1	1	3		1	1657	1
NFDIRC	2011	1	3	2	1	1			5	CESTAM	4	1	2	RENAL INSUFICIE	CE	2		5	1	0	4		1	436	1
DMCDC	2011	1	3	1	1	2	3		4		2	1	2	DENGUE FEVER	CENTRE	1		5	1	0	6		1	1659	1
LRUSPW	2011	1	3	2	2	2	1		1		1	3	1		CENTRE	2		3	0	0	4		2	1680	1
NCQVPA	2011	1	3	1	2	2	1		1		2	1	2	LOMBALGIES CHRO	CENTRE	2		5	1	0	4		1	1194	1
KAUCNP	2011	1	3	1	2	2	4		5	CLEAR SARL	3	1	2	BREAST CANCER	ADAMAWA	2		3	1	1	6		1	1682	1
TNPTCD	2011	1	3	1	1	1		'LA ROSIERE'TRA	5		4	1	2	INTESTINAL PARA	CENTRE	2		6	1	0	4		1	1532	1
NWECPH	2011	3	3	1	1	1			1		5	1	2	VIRAL HEPATETIS	CENTRE	2		5	0	0	4		1	1685	1
NTVHHC	2011	1	3	1	2	1			1		3	1	2	HIV		2		5	1	0	4		1	1687	1
NTDED	2011	1	3	1	1	1			1		5		3		LITTORAL	3		4	1	0	4		1	1689	1
WKIPPH	2011	1	3	1	1	2	1		1		2	3	2	HIV/AIDS	LITTORAL	2		5	1	0	4		2	1161	1
MEPMCU	2011	1	3	4	2	1			1		6	1	1	UROPATHIES	CENTRE	2		1	1	0	4		1	1160	1
EMEEDM	2011	1	3	2	1	2	1		5	CDC	2	3	5		CAMEROON	3		5	1	0	9	CDC	2	1690	1
MRCAPE	2011	1	3	2	2	1			1		6	1	3	HIV	CENTRE	4	SCHOOL	2	1	0	4		1	1159	1
CDICOA	2011	1	5	2	2	2	5	OPTHAMOL.OGIST	1		2	1	2	EYE DISEASES	CENTRE	2		6	1	0	4		1	1681	1
NTAEPO	2011	1	3	2	1	1			1		6	1	2	INFERTILITY	LITTORAL	3		4	1	0	4		1	1184	1
TNPTCD	2011	1	3	2	1	1			5	LA 'ROSIER	4	1	5		CENTRE	2		6	1	0	4		1	1103	1
MTECFP	2011	1	3	1	2	1			1		6	1	2	FISTULA	CENTRE	2		3	1	0	4		1	1191	1
UTSSRS	2011	1	3	1	1	2	4		5	JOHN HOPKI	3	3	2	ZOONOTIC INFECT	CAMEROON	2		2	1	0	8		2	1520	1
NNCPAT	2011	1	4	1	2	1			1		6	1	2	ARTHROPLASTIE	CENTRE	2		6	1	0	4		1	1190	1
NNAECG	2011	1	4	1	1	1			1		6	1	2	GLAUCOME	WEST	3		6	1	0	4		1	1189	1
MSEFOC	2011	1	3	1	2	1			1		6	1	2	FISTULES	CENTRE	2		3	1	0	4		1	1188	1
NEPFCE	2011	1	3	2	1	1			1		6	1	2	AVC ISCHEMIQUE	LITTORAL	2		6	1	0	4		1	1187	1
ROFB	2011	2	3	1									4		EAST	3		5	1	1	4		1	1536	1
WSRPPT	2011	1	3	1	2	1			1		6	1	1		CENTRE	2		3	1	0	4		1	1186	1
CSEPAE	2011	1	3	1	2	1			1		6	1	1		CENTRE	2		1	0	0	4		1	1535	1
NNEVPS	2011	1	3	1	1	1			1		6	1	2	PNEUMATISATION	CENTRE	2		5	0	0	4		1	1182	1
MFIOSI	2011	1	3	2	2	1			1		4	1	2	INFLAMATORY SYN	CENTRE	2		6	1	0	4		1	1181	1
TGPSAH	2011	1	3	1	2	2	3		1		2	3	2	ZOONOTIC INFECT	CAMEROON			6	1	0	8		2	1525	1
SMEAOC	2011	1	3	4	1	1			1		6	1	2	OSTEITES	LITTORAL	2		5	1	0	4		1	1527	1
VTIMRD	2011	1	3	4	1	2	3		1		5	1	2	DIABETES	SOUTH WEST	2		6	0	0	4		2	1529	1
PFITIG	2011	1	3	2	1	1			1		5	1	2	TYPONOSOMIASE	CENTRE	4	FOREST	6	0	0	4		1	1177	1
PFSS	2011	1			3								1		CAMEROON	2		3	1	0				1493	1
MEPMCU	2011	1	3	4	2	1			1		6	1	1		CENTRE	2		1	1	0	4		1	1522	1
EBPAEA	2011	1		4	1	2	1		1		2	1	2	LYMPHOMA	CE	2		1	0	0	4		1	732	1
EMVIA	2011	2	3	1									2	HIV	CAMEROON	3		2	0	0	7		1	1058	1
NYRSTP	2011	1		4	1	1			1		3	1	2	TUBERCULOSIS	LI	2		6	1	0	4		1	743	1
DDPCUH	2011	1	3	2	1	1			1		6	1	2	HYPERTENSION	LITTORAL	2		5	1	0	4		1	1106	1
GMRETP	2011	1		1	3	1			1		5	1	2	CHRONIC GASTRIT	CE	2		5	1	0	4		1	742	1
MOPDPC	2011	1		1	1	1			1		5	1	1		CE	2		3	1	0	4		1	739	1
BACAPJ	2011	1		1	1	1			1		5	1	2	HIV/AIDS	SO	2		2	1	1	4		1	735	1
TMALCI	2011	1		1	2	1			1		5	1	2	HIV/AIDS	CE	2		6	1	0				542	1
FEPOAH	2011	1		1	1	1			1		5	1	2	HIV/AIDS	NW	2		3	1	0	4		1	733	1
TSEAAH	2011		5	1	1	1			1		5	1	2		FN	2		1	1	0	4		1	748	1
FXSMHE	2011	1		2	1	2	3		4		1	1	2	HIV/AIDS,HEPATE	LI	2		6	0		9	WHO	2	731	1
SKEQOD	2011	3	3	1	3	2	5	SOCIOLOGIST/DEM	4	ACMS	2	2	5		CA	3		5	1	0	9	ACMS	1	703	1
ICIOMP	2011	2	3	1	1	2	1		1		1	1	2	DIABETES	CAMEROON	2		5	1	1	4		1	2125	1
NTVCPI	2011	1	3	2	2	1			1		5	1	2	HIV-CO-INFECTIO	WE	1		5	1	0	4		1	696	1
NYRSTP	2011	1	3	4	1	1			1		3	1	2	TB	LI	3		5	1	0	4		1	672	1
GMEPEA	2011	1		1	1	1			1		5	1	2	EPILEPSY	CE	2		1	1	0				615	1
CLPCIP	2011	2		1	1	2	5	NURSE	1		5	1	4		CE	2		3	1	0	4		1	767	1
NGPIVF	2011	1		1	1	1			1		5	1	1		CE	2		3	1	1	4		1	734	1
NOVCPW	2011	1		1	2	1			1		5	1	1		CE	2		3	1	0	4		1	757	1
IQRP	2011	1		1	2	2	1		1		2	1	5		NA	3		5	0	0	8		2	766	1
FNQVPP	2011	1		1	2	1			1		5	1	2	HEPATETIS B/C	CA	2		5	0	0	4		1	765	1
MFPTEU	2011	1		1	2	1			1		5	1	3		NA	3	SCHOOL[UNIVERSITY]	5	1	0	4		1	764	1
DFRTHA	2011	1		1	1	1			1		5	1	5		CE	2		1	1	0	4		1	763	1
TMALCI	2011	1	3	1	2	1			1		6	1	2	HIV	CENTRAL	2		6	1	0	4		1	2124	1
DBEPC	2011	1		1	1	1			1		5	1	1		CE	2		3	1	0	4		1	761	1
MMERPP	2011	1		1	1	1			1		5	1	1		CE	2		1	1	0	4		1	760	1
HEEACT	2011	1	4	4	1	1			1		5	1	2	TUBRCULOSIS,HIV	CE	2		6	1	0	4		1	745	1
KSPNCM	2011	1		1	2	1			1		5	1	2	METHICILLIN RES	CA	2		5	1	0	4		1	758	1
GDPD	2011	1		1	1	1			1		5	1	1		CE	2		3	1	0	4		1	747	1
MFIDSI	2011	1		1	2	1			1		5	1	2	INFLAMNATEY SUN	CE	2		6	1	0	4		1	755	1
TKCAPC	2011	1		1	3	3			1			1	1		CE	2		3	1	0	4		1	754	1
WSRPP	2011	1	5	1	2	1			1		5	1	1		CE	2		3	1	0	4		1	753	1
GBGF	2011	1		1	2	1			1		5	1	2	GESOU FLOTTANT	CE	2		6	0	0	4		1	752	1
ONDIGP	2011	2	5	1	2	2	1		1		2	1	2	DIABETES	CE	2		5	1	0	4		1	750	1
KYPDOO	2011	1		1	1	1			1		5	1	3		WE	4	SCHOOL[SECONDARY]	2	1	0	4		1	749	1
ICIDMP	2011		1	1	2	1			1		1	1	2	DIABETES 2	NA	2		5	1	1				540	1
EFICAN	2011	3			1	1			1		5	1	2	HIV/AIDS	NW	2		5	0	0	4		1	759	1
SNEASC	2011	3			2	2	4		5	MINISTRY	2	1	4		FN	3		5	1	0	6		2	457	1
MNAESP	2011	1	1	2	2	1			1		3	2	2	HIV		2		5	1	0	4		2	485	1
MDACI	2011	1	3	1	1	2	3		5		2	1	2	DENGUE FEVER	CA	1		6	0	0	5		1	484	1
EKCCMC	2011	1	3	4	1	1			1		6	1	1		CE	2		3	1	0	4		1	477	1
MNPBGC	2011	1	3	1	2	1			1		6		1		CE	2		3	1	1	4		1	474	1
KWENTA	2011	1	3	2	1	1			5	CESTAM	4	1	2	HIV	CENTRAL	2		6	1	0	4		1	2138	1
TTERHT	2011	1	3	1	2	1			1		4	1	2	HEPATETIS B	CE	2		1	1	0	4		1	472	1
LBBASU	2011	1		2	2	1			1		5	1	2	BACTERIAL INFEC	CE	2		6	0	0				546	1
NKIVMA	2011	1	3	3	1	1			1		6		1		CE	2		1	0	0	4		1	467	1
AAHDRC	2011	1	5	1	2	1			1		5	1	2	HIV/AIDS	CE	2		5	0	0				495	1
BEPAEH	2011	1	3	1	1	1			1		6	1	5		CA	2		6	0	0	4		1	450	1
EBFSPC	2011	1	3	2	2	1			1		4	1	2	CHLAMYDAE/PNEUM	CE	2		6	1	0	4		1	448	1
AAEQPM	2011	2	3	1	1	1			1		3	1	3		LITTORAL	3		1	1	0	4		1	2139	1
MBPPLL	2011	1	3	1	2	2	1		1		2	1	2	HIV	CE	2		5	1	0	4		1	446	1
MCCPEB	2011	1	3	1	1	2	1		1		2	1	5		CE	2		6	1		4		1	445	1
OMBSAC	2011	1	3	2	2	2	1		1		2	2	2	SINUSITIS	CE	2		1	1	0	4		1	443	1
DAEIHB	2011	1	3	1	1	1			1		6	1	1		WEST	2		3	1	0	4		1	2144	1
NATIFF	2011	1	3	2	1	2			1		6	1	2	MALARIA	CE	2		1	1	0	4		1	469	1
KMERSA	2011	1		1	2	1			1		5	1	3		CE	3		6	1	0				502	1
NLHVMB	2011	1		4	2	1			1		5	1	4	HYPOFERTILITY	LI	2		4	1	0				538	1
AABAIS	2011	2		1	2	1			1		5	1	2	POST OP BACTERI	NA	2		6	0	0				530	1
TKFPTG	2011	1		4	1	1			1		5	1	2	MANAGEMENT OF E	LI	2		6	1	0				528	1
KWENTA	2011	1		2	1	1			4	CESTAM	4	1	2	HIV/AIDS	CE	2		6	1	0				527	1
DAEQPM	2011	2		1	1	1			1		3	1	3		LI	3		1	1	0				526	1
NLHVMB	2011	1	3	4	2	1			1		6	1	4		LITTORAL	2		4	1	0	4		1	2127	1
OAEIHR	2011	1		1	1	1			1		5	1	1		WE	2		3	1	0				521	1
WKPQAM	2011	3			3	1			5	1	3	2	3		CA	3		5	1	1	4		2	486	1
AABAIS	2011	2	3	1	2	1			1		6	1	2	BACTERIAL INFEC	CAMEROON	2		6	0	0	4		1	2135	1
JMDSTT	2011	1	5	4	1	2	4		4	GIZ	2	2	2	TUBERCULOSIS	LI	2		6	1	0				494	1
NWECPS	2011	1		1	1	1			1		5	1	2	VIRAL HEPATETIS	CE	2		5	0	0				501	1
KCROFB	2011	2		1	1	2	4		1		1	1	3		EA	3		5	1	0				500	1
KMGICO	2011	1		1	2	1			1			1	2	DIABETES	CE	2		5	1	0				499	1
TKFPTG	2011	1	3	4	1	1			1		6	1	2	VICTIMS/EMERGEN	LITTORAL	2		6	1	0	4		1	2137	1
DDIAHG	2011	1		1	2	1			1		4	1	2	DIABETES	CE	2		6	1	0				498	1
SBEMPF	2011	1	5	1	2	2	3		1		2	2	3		FN	4	SCHOOL[PRIMARY]	1	0	0				496	1
YMECDS	2011	1	4	4	1	1			1		5	1	2	HIV/AIDS	CE	2		1	1	0	4		1	744	1
NFEEVC	2011	1		1	1	1			1		5	1	4		CE	2		5	1	1				504	1
GMEPEA	2011	1	3	1	1	1			1		6	1	2	PILEPSY	CENTRAL	2		1	1	0	4		1	1969	1
KCSCRT	2011	1	3	4	1	2	1		2		1	1	2	TB	NATIONAL	2		5	1	0	8		2	974	1
NNEEFH	2011	1	3	1	1	1			1		6	1	2	DIABETES	CENTRE	2		5	1	0	4		1	958	1
YHIEDE	2011	1	3	2	1	2			5	RESEARCH F	2	2	2	HIV	CENTRE	2		6	1	0	8		2	956	1
MCECTE	2011	1		1	2	1			1		5	1	5		CE	2		1	1	0	4		1	769	1
DBEVPS	2011	1	3	1	1	1			1		6	1	2	PNEUMONIA	CENTRE	2		6	1	0	4		1	901	1
YEERFB	2011	1	3	4	2	1			1		5	1	5		CENTRE	2		5	1	0	4		1	900	1
MRCAPE	2011	1	3	2	2	1			1		6	1	2	HIV/AIDS	CENTRE	4	SCHOOL[PRIMARY]	1	1	0	4		1	898	1
MSEFOC	2011	1		1	2	1			1		5	1	1		CE	2		3	1	0	4		1	815	1
SSASTV	2011	3			1	1			1		3	1	2	TB	WE	3		5	0	0	4		1	877	1
KSCTHI	2011	1	1	2	2	1			4	HICRA	2	2	2	HEART FAILURE		2		5	1	1	8		1	983	1
FKDPMP	2011	2	5	1	1	2	4		5	HEALTH OF	2		2	OBESITY	CAMEROON	1		5	1	0	4		1	873	1
PYPCIS	2011	1		3	1	1			1		5	1	2	BURULI ULCER	CE	2		2	0	0	4		1	828	1
NGPIVF	2011	1		1	1	1			1		5	1	2	HIV/AIDS	CE	2		3	1	0	4		1	827	1
TKCAPC	2011	1		1	1	1			1		5	1	2	HIV/AIDS	CE	2		3	1	0	4		1	826	1
BACAPJ	2011	1		1	1	2	5	NURSE	1		4	1	2	HIV/AIDS	SO	2		2	0	0	4		2	825	1
AEGPOT	2011	1		1	1	1			1		4	1	2	HIV/AIDS	SO	2		6	0	0	4		2	824	1
MJHHGD	2011	1		4	1	1			1		5	1	1		LI	2		3	1	0	4		1	823	1
NTECDM	2011	1	3	1	1	1			1		5	1	2	MALARIA	EWST	2		6	1	0	4		1	895	1
MSEPCD	2011	1	3	1	2	1			1		5	1	2	CARDIOMYOPATHIE	LITTORAL	2		6	1	0	4		1	1031	1
WKPQAM	2011	3			3	1			5	1	3	2	3		CAMEROON	3		5	1	1	4		2	1050	1
MNAESP	2011	1	1	2	2	1			1		3	2	2	HIV		2		5	1	0	4		2	1049	1
MDACI	2011	1	3	1	1	2	3		5		2	1	2	DENGUE FEVER	CAMEROON/RCA	1		6	0	0	5		1	1048	1
TUACEE	2011	1	3	1	1	1			1		5	1	2	RENAL INSUFICIE	CENTRE	2		5	1	0	4		1	1045	1
NEPFRC	2011	1	3	1	1	1			1		5	1	2	CARDIOPATHIES	LITTORAL	2		6	1	0	4		1	1044	1
TAPHHH	2011	1	3	4	2	1			1		5	1	2	HEPATETIS B/C H	CENTRE	2		6	1	0	4		1	1043	1
LTVTSI	2011	1	3	2	2	1			5	CESTAM	4	1	2	HIV/AIDS	CENTRE	2		5	0	0	9	CESTAM	1	1042	1
NFEFVC	2011	1	3	1	1	1			1		6	1	4		CENTRAL	2		5	1	0	4		1	1964	1
AAHDRC	2011	1	3	1	2	1			1		5	1	2	HIV	CENTRAL	2		5	0	0	4		1	1954	1
PFPCII	2011	1	3	1	2	1			5	SNS Y'DE	4	1	3		CENTRE	2		6	1	1	9	SPECIALISED NUR	1	975	1
KSPPH	2011	1	3	2	1	1			1		5	1	2	PERITORITIS	CENTRE	2		5	1	0	4		1	1030	1
TAPACA	2011	1	3	1	1	1			1		5	1	2	DIABETES	LITTORAL	2		5	1	0	4		1	1024	1
NGPIVF	2011	1	3	1	1	1			1		5	1	2	HIV/AIDS	CENTRE	2		3	1	1	4		1	1023	1
NPPPT	2011	1	3	1	1	1			1		5	1	1		CENTRE	2		3	0	0	4		1	1016	1
VMEDSD	2011	3			1	2	5		5	ACMS	5	1	5		CAMEROON	3		5	1	0	7		1	996	1
SCRP	2011	1	3	1	1	2	1		2		1	1	2	TB	CENTRE	2		5	1	0	8		2	989	1
AGAEMT	2011	1	3	2	1	2	1		5		2	2	5		SOUTH	3		5	1	1	5		1	985	1
FSHIPC	2011	2	3	1	1	1			1		3	1	1		CAMEROON	4	SCHOOL	1	0	0	4		1	926	1
AAMAHC	2011	1	3	1	2	1			1		5		2	MENINGITIS	CENTRE	2		6	0	0	4		1	1041	1
MCECTE	2011	1		1	1	1			1		5	1	1		CE	2		1	1	0	4		1	786	1
FNQOPP	2011	1		1	2	1			1		5	1	2	HEPATRTIS B/C	CA	2		5	0	0	4		1	799	1
MEDPVA	2011	1	3	4	2	1			1		6	1	3		CENTRAL	2		6	1	0	4		1	2046	1
MPHV2	2011	1	3	1	1	2			4	GLOBAL VIR	2	1	2	HIV	CA	4	MILITARY CAMP	5	0	0	8		2	778	1
KYDOO	2011	1		1	1	1			1		5	1	3		WE	3	SCHOOL[SECONDARY]	2	0	0	4		1	789	1
MEDPVA	2011	1		4	2	1			1		4	1	5		CE	2		6	0	0	4		1	797	1
BSICPB	2011	1		1	1	1			1		5	1	2	MALARIA,BORELLI	CE	2		6	1	0	4		1	784	1
CNIQRP	2011	3			2	2	2		2		2	1	5		NA	2		5	0	0	8		2	796	1
MFPTEU	2011	1		1	2	1			1		5	1	3		NA	3	SCHOOL[UNIVERSITY]	5	1	0	4		1	800	1
NYRSTP	2011	1		1	1	1			1		5	1	2	TUBERCULOSIS	LI	3		6	1	0	4		1	795	1
MTPCTH	2011	1		1	2	1			1		5	1	2	DIGESTIVE HEMOR	LI	2		5	0	0	4		1	798	1
YMECDS	2011	1		1	1	1			1		5	1	1		CE	2		1	1	0	4		1	794	1
MFTDSI	2011	1		1	2	1			4	CESTAM	4	1	2	INFLAMMATORY SY	CE	2		6	1	0	4		1	812	1
AMTPSA	2011	1		4	1	1			1		5	1	2	TUBERCULOSIS	CE	2		5	1	0	4		1	787	1
HECEAC	2011	1		4	1	1			1		5	1	2	TUBERCULOSIS	CE	2		6	1	0	4		1	793	1
GDPDGP	2011	1		4	1	1			1		5	1	1		CE	2		3	1	0	4		1	791	1
TSEAAH	2011	1		1	1	1			1		5	1	1		FN	2		1	1	0	4		1	790	1
CLPCIP	2011	1		1	1	2	5	NURSE	1		5	1	1		CE	2		3	1	0	4		1	788	1
ONDIGP	2011	2	5	1	2	2	1		1		2	1	3		CE	2		5	1	0	4		1	785	1
KSPNCM	2011	1		1	2	1			1		5	1	2	METHIALLIN RESI	CA	2		5	1	0	4		1	808	1
DGGIHP	2011	1		1	1	1			1		5	1	2	BACTERIAL INFEC	CE	2		6	1	0	4		1	806	1
MMERPP	2011	1		1	1	1			1		5	1	1		CE	2		1	1	0	4		1	805	1
ABRAYE	2011	1	3	1	2	2	1		4		2	1	2	YELOW FEVER	CA			6	1		8		2	772	1
BSICPS	2011	1		1	1	1			1		5	1	2	BORRELIA/MALARI	CE	1		6	1	0	4		1	770	1
EFFICA	2011	1		1	2	2	5		4	NURSE	4	1	2	HIV/AIDS	NW	2		5	1	0	4		2	807	1
DBEPCA	2011	1		1	1	2	5	NURSE	1		5	1	1		CE	2		6	1	0	4		1	803	1
HOVCGP	2011	1		1	2	1			1		5	1	1		CE	2		3	1	0	4		1	809	1
JNDSTT	2011	1	3	4	1	2	4		5	GIZ	2	2	2	TB	LITTORAL	2		6	1	0	8		2	2034	1
DPRTAA	2011	1		1	1	1			1		5	1	1		CE	2		3	1	0	4		1	801	1
DBEPCA	2011	1		1	1	2	5	NURSE	1		5	1	1		CE	2		6	1	0	4		1	804	1
YTAECT	2012	1	3	2	2	1			1		6	1	1		CENTRE	2		1	1	0	4		1	1286	1
NSCB6W	2012	1	3	1	2	1			1		6	1	2	HEART FAILURE	CE	2		5	1	0	4		1	6	1
DDPUHC	2012	1	3	1	1	1			1		6	1	2	HYPERTENSION	LITTORAL	2		5	1	0	4		1	1266	1
AKCPTS	2012	1	1	2	1	2	1		1		2	1	2	LOA LOA	CE	2			1	0	4		1	130	1
JPRPMB	2012	1	3	4	1	1			1		6	1	1	RUPTURE DES MEM	LITTORAL	2		3	1	0	4		1	1284	1
BECNEE	2012	1	1	2	1	2	1		2		1	2	2	HIV		2		5	1	1	8		2	134	1
NTDEDP	2012	1	3	4	1	1			1		6	1	2	DIABETES	LITTORAL	2		5	0	0	4		1	2140	1
SNECPO	2012	1	3	2	2	1			1		6	1	2	PATHOLOGIE OTOL	CENTRE	2		6	1	0	4		1	1283	1
NFPHPV	2012	1	3	2	2	1			1		6	1	1		CENTRE	2		3	1	0	4		1	1282	1
AAIPOS	2012	1	3	1	2	2	1		2		2	1	1		CENTRE	2		1	1	0	3		1	1273	1
AFEGOH	2012	1	3	1	1	1			1		6	1	2	HPV	SO	3		3	1	0	4		1	33	1
OBEVPS	2012	1	3	1	1	1			1		6	1	2	SINUSITES	CENTRE	2		6	1	0	4		1	1270	1
TDPSAC	2012	1	3	2	1	2	1		1		2	1	2	CONDIDA INFF	CENTRE	2		6	1	0	4		1	1267	1
NNPCTP	2012	1	3	2	2	2	1		1		2	1	3		CENTRE	2		6	1	0	4		1	1277	1
NDUCNP	2012	1	3	1	1	2	1		1		2	1	2	TB	CAMEROON	3		5	1	1	4		1	1716	1
TYEPVS	2012	1	3	1	1	1			1		5	1	2	SINUSITE	CENTRE	2		6	1	0	4		1	1275	1
SEVMAL	2012	1	3	3	1	2	3		5	SEVMALATOL	2	3	2	MALARIA	CAMEROON	2		1	1	0	6		2	1268	1
NSPCTS	2012	1	3	2	1	1			1		4	1	5		CENTRE	2		6	0	0	4		1	1295	1
RJSAUF	2012	1	3	1	1	2	1		5	SOGOC[SOCI	1	1	5		CENTRE	2		5	0	0	3		1	1713	1
KMIPEM	2012	1	5	4	2	1			1		6	1	2	DIABETES	CENTRE	2		5	1	0	4		1	1269	1
NSPESO	2012	1	3	1	2	1			1		5	1	3		CENTRE			2	1	0	4		1	1281	1
AERINE	2012	1	3	2	1	1			1		6	1	1		CENTRE	2		1	0	0	4		1	1307	1
TMIPAV	2012	1	3	1	1	1			5	CENTRE DE	4	1	2	HEPATETIS B/HIV	CENTRE	2		6	1	0	4		1	1523	1
TMPGPA	2012	1	3	1	2	1			1		6	1	2	HYPERTENSION	CENTRE	2		5	1	0	4		1	1519	1
NDPNVP	2012	1	3	1	1	1			1		4	1	5		CE	2		1	1	0	4		1	85	1
TDPSHV	2012	1	3	4	2	1			1		6	1	2	HEPATETIS B/C	LITTORAL	2		5	1	0	4		1	1518	1
AMRFMM	2012	1	3	3	1	1			1		6	1	1		CENTRAL	2		3	1	0	4		1	2126	1
MEMOTB	2012	1	3	7	2	1			1		6	1	2	TOOXIDERMIA	CENTRAL	2		6	1	0	4		1	1946	1
UTSSAS	2012	1	3	2	1	2	4		5	GLOBAL VIR	3	3	2	NEISSERIA/GONOR	CENTRE	2		5	1	1	8		2	1524	1
GLAKAP	2012	3			1	2	1		5	CAMEROON N	2	1	5		CA	2		5	1	1	9	MOH	1	97	1
DTAECP	2012	1	4	1	1	1			1		6	1	1		CENTRE	2		3	1	0	4		1	1530	1
GTRAPA	2012	3			1	2	4		5	CAMEROON C	2	1	2	HIV/AIDS	CAMEROON	3		5	1	0	9	GOVERNMENT CTG	1	1264	1
TRIUFG	2012	1	3	1	2	1			1		6	1	1		CENTRE	2		3	1	0	4		1	1534	1
RTEKAP	2012	3	3	1	1	2	1		1		2	1	2	ACCIDENTS	CAMEROON	3		5	0	0	7		1	1321	1
ABCPRC	2012	3			1	2	5	PHYSIOTHERAPIST	1		5	3	2	CEREBRAL PALSY	CE	4	REHABILITATION CENTRE	6	1	0	4		2	107	1
AKCVDI	2012	1	3	1	3	2	3		4		2	1	2	HIV	CE	1		5	1	1	6		2	71	1
WKEFCB	2012	1	3	1	2	1			1		6	1	5		CAMEROON	4	UNIVERSITY CAMPUS	5	1	0	4		1	1298	1
ZSHPGD	2012	1	3	2	1	2	1		1		2	1	2	CERVICAL CANCER	CAMERON	2		3	1	0	6		2	1289	1
FFCSAP	2012	1	3	1	1	1			1		5	3	2	DIABETES 2	CE	2		5	0	0	4		2	126	1
MYEILS	2012	1	3	1	1	1			1		6	1	5		LITTORAL	2		6	1	0	4		1	1292	1
GMPAVC	2012	1	4	2	2	1			1		6	1	2	ACCIDENTS VASCU	LITTORAL	2		6	1	0	4		1	1293	1
SKCADR	2012	1	3	3	1	2	1		2		2	1	2	SICKLE CELL	CENTRE	2		6	1	0	3		1	1329	1
RTECCA	2012	1	3	1	1	2			5	MOTO ACTIO	2	1	2	STD/HW/AIDS	CA	3		5	1	1	7		1	108	1
STPCCO	2012	1	3	2	2	1			1		4	1	5		CENTRE	2		1	1	0	4		1	1296	1
GTGMHP	2012	1	3	1	2	1			1		6	1	2	GONORTHROSE	LITTORAL	2		6	1	0	4		1	1308	1
NCPPNO	2012	1	3	1	1	1			1		4	1	3		LITTORAL	2		6	1	0	4		1	1299	1
TTETPS	2012	1	3	5	1	1			1		4	1	2	AIDS	CENTRE	1		6	1	0	4		1	1300	1
ESATST	2012	1	5	3	3	2	1		1		2	3	2	TUBERCULOSIS	CENTRE	2		6	1	0	4		2	1302	1
DGETSV	2012	1	3	2	2	1			1		6	1	1		LITTORAL	2		3	1	0	4		1	1304	1
LNEPPF	2012	1	3	1	2	1			1		6	1	4		WEST	2		6	1	0	4		1	1305	1
LWAEHR	2012	1	3	1	2	1			1		6	1	1	ANEMIA	WEST	2		1	1	0	4		1	1287	1
KOCPVA	2012	1	3	2	1	1			1		4	1	2	AMYGDALITES	CENTRE	2		6	0	0	4		1	1294	1
TRKAPC	2012	3	3	1	1	2			5	MOTO ACTIO	2	1	5		LI	3		2	1	1	7		1	207	1
FFPTUH	2012	1	3	4	1	1			1		6	1	1		CENTRE	2		3	1	0	4		1	1166	1
BAPLSE	2012	1	3	2	2	1			1		5	1	3		CENTRE	3		5	1	0	4		1	1165	1
TLMMA	2012	3	3	1	1	2	1		1		2	1	4		CA	4	RESEARCH INSTITUTES	2	1	0	8		2	200	1
DTAECP	2012	1	3	1	1	1			1		6	1	1		CENTRE	2		3	1	0	4		1	1164	1
YTAECT	2012	1	3	4	2	1			1		6	1	2	BRONCHIOLITE AI	CENTRE	2		1	1	0	4		1	1163	1
JNEPDI	2012	1	3	1	1	2	4		1		3	1	3		CE	3		1	1	0	4		2	216	1
NBSPHC	2012	1	3	2	3	1			1		6	1	2	LIVER CIRRHOSIS	CAMEROON	2		6	1	0	4		1	1162	1
JSFFRP	2012	1	3	1	2	1			5	ISSM	4	1	5		CENTRE	2		6	1	0	9	ISSM	1	1088	1
NPESBC	2012	1	3	3	1	2	1		5	ONG SOCHIM	2	2	2	BREAST CANCER	AFRICA	2		3	1	1	7		1	1158	1
AKCSOM	2012	1	3	2	2	1			1		6	1	3		CENTRE	2		3	1	0	4		1	1154	1
ATKAPE	2012	3	3	1	1	2	5	SOCIOLOGIST	1			1	2	HIV	AF	3		5	1	0	8		2	212	1
SSBFUS	2012	1	3	1	2	1			1		6	1	1		CENTRE	2		2	1	0	4		1	1153	1
MNTPSC	2012	1	3	1	1	1			1		3	1	2	TUBERCULOSIS	LITTORAL	2		5	0	0	4		1	1152	1
GNERAG	2012	1	4	1	2	1			1		6	1	2	NOSO COMIAL INF	CE	2		6	0	0	4		1	170	1
FCDMDO	2012	1	3	1	1	2	5	BIOCHEMIST	1		1	1	2	ONCHOCERCIASIS		3			1	1	4		1	203	1
TTECQP	2012	1	3	2	2	1			1		6	1	2	MALARIA	CENTRE	2		1	1	0	4		1	1176	1
TNPFNO	2012	1	4	1	1	1			1		6	1	1	FISTULO	CENTRE	2		3	1	0	4		1	1170	1
DKPLVP	2012	1	3	4	1	1			1		6	1	2	HEPATETIS B	CA	2		6	1	0	4		1	176	1
OMBSPS	2012	1	3	2	2	2	1		1		2	1	2	SINUSITES	CENTRE	2		6	1	0	4		1	1185	1
AKCBPS	2012	1	3	1	1	1			1		5	1	2	LOA- LOASE	CAMEROON	2		6	1	1	6		1	1183	1
WKCEFD	2012	1	3	1	2	1			1		6	1	3		WE	4	SCHOOL[UNIVERSITY]	5	1	0	4		1	183	1
IHDFPV	2012	1	3	1	3	1			1		6	1	4		CENTRE	4	HEALTH DISTRICT	1	1	0	4		1	1180	1
SSBFUA	2012	1	3	4	2	1			1		4	1	1		CENTRE	2		3	0	0	4		1	1167	1
WARMMP	2012	3			1	2	1		2		2	1	1		CENTRE	2		1	0	0	4		2	1179	1
MOSMHV	2012	1	3	4	2	1			1		6	1	2	HEPATETIS	CENTRE	2		6	1	0	4		1	1169	1
KPMPMK	2012	1	3	2	1	2	1		2		1	2	4		LITTORAL	3		6	1	0	3		2	1175	1
KYEPCP	2012	1	3	1	1	1			1		6	1	1		CENTRE	2		3	1	0	4		1	1174	1
[truncated: 173 more rows]
